# Supplementary material for: catena-Poly[[[tetra­aqua­magnesium]-trans-μ-[(piperazine-1,4-diium-1,4-di­yl)bis­(methyl­ene)]di­phospho­nato] hemihydrate]
Source: Acta Crystallogr Sect E Struct Rep Online. 2013 Jul 13;69(Pt 8):m452–3. doi: 10.1107/S1600536813018722 (PMC3793689; doi:10.1107/S1600536813018722)
Supplement: Supplementary file 1 [file e-69-0m452-sup1.cif]

##############################################################################
#                                                                            #
# This CIF contains the data in a paper accepted for publication in          #
# Acta Crystallographica Section E. It conforms to the requirements of       #
# Notes for Authors for Acta Crystallographica Section E, and has been       #
# peer reviewed under the auspices of the IUCr Commission on Journals.       #
#                                                                            #
# Full details of the Crystallographic Information File format               #
# are given in the paper "The Crystallographic Information File (CIF):       #
# a New Standard Archive File for Crystallography" by S. R. Hall, F. H.      #
# Allen and I. D. Brown [Acta Cryst. (1991), A47, 655-685].                  #
#                                                                            #
# The current version of the core CIF dictionary is obtainable from          #
# ftp://ftp.iucr.org/pub/cif_core.dic.                                       #
#                                                                            #
# Software is freely available for graphical display of the structure(s)     #
# in this CIF. For information consult the CIF software page                 #
# http://www.iucr.org/resources/cif/software.                                #
#                                                                            #
# This file may be used for bona fide research purposes within the           #
# scientific community so long as proper attribution is given to the journal # 
# article from which it was obtained.                                        #
#                                                                            #
##############################################################################
data_I
_audit_creation_method     SHELXL-97
_chemical_name_systematic
;\
<i>catena</i>-Poly[[[tetraaquamagnesium]-<i>trans</i>-\m-[(piperazine-\
1,4-diium-1,4-diyl)bis(methylene)]diphosphonato] hemihydrate]
;
_chemical_formula_moiety     'C6 H22 Mg N2 O10 P2, H O0.5'
_chemical_formula_sum     'C6 H23 Mg N2 O10.50 P2'
_chemical_formula_iupac     '[Mg (C6 H14 N2 O6 P2) (H2 O1)4], 0.5H2 O1'
_chemical_formula_weight     377.51
_symmetry_cell_setting     triclinic
_symmetry_space_group_name_H-M     'P -1'
_symmetry_space_group_name_Hall     '-P 1'
loop_
    _symmetry_equiv_pos_as_xyz
    'x, y, z'
    '-x, -y, -z'
_cell_length_a     6.6296(5)
_cell_length_b     6.8074(6)
_cell_length_c     8.7962(7)
_cell_angle_alpha     94.579(6)
_cell_angle_beta     103.326(6)
_cell_angle_gamma     106.552(6)
_cell_volume     365.75(5)
_cell_formula_units_Z     1
_cell_measurement_reflns_used     1270
_cell_measurement_theta_min     1.15
_cell_measurement_theta_max     29.77
_cell_measurement_temperature     293(2)
_exptl_crystal_description     needle
_exptl_crystal_colour     colorless
_exptl_crystal_size_max     0.2053
_exptl_crystal_size_mid     0.1228
_exptl_crystal_size_min     0.0402
_exptl_crystal_density_diffrn     1.714
_exptl_crystal_density_method     'not measured'
_exptl_crystal_F_000     199
_exptl_absorpt_coefficient_mu     0.396
_exptl_absorpt_correction_type     numerical
_exptl_absorpt_process_details     '(X-SHAPE and X-RED32; Stoe & Cie, 2008)'
_exptl_absorpt_correction_T_min     0.8857
_exptl_absorpt_correction_T_max     0.9741
_exptl_special_details     ?
_diffrn_ambient_temperature     293(2)
_diffrn_radiation_type     MoK\a
_diffrn_radiation_wavelength     0.71073
_diffrn_radiation_source     'fine-focus sealed tube'
_diffrn_radiation_monochromator     graphite
_diffrn_measurement_device_type     'Stoe IPSD-2'
_diffrn_measurement_method     'omega scan'
_diffrn_detector_area_resol_mean     ?
_diffrn_reflns_number     6973
_diffrn_reflns_av_R_equivalents     0.0356
_diffrn_reflns_av_sigmaI/netI     0.0250
_diffrn_reflns_theta_min     3.16
_diffrn_reflns_theta_max     29.16
_diffrn_reflns_theta_full     29.16
_diffrn_measured_fraction_theta_max     0.996
_diffrn_measured_fraction_theta_full     0.996
_diffrn_reflns_limit_h_min     -9
_diffrn_reflns_limit_h_max     9
_diffrn_reflns_limit_k_min     -9
_diffrn_reflns_limit_k_max     9
_diffrn_reflns_limit_l_min     -12
_diffrn_reflns_limit_l_max     12
_diffrn_standards_number     0
_diffrn_standards_interval_count     ?
_diffrn_standards_interval_time     0
_diffrn_standards_decay_%     0
_refine_special_details
;
Refinement of <i>F</i>^2^ against ALL reflections. The weighted <i>R</i>-factor
<i>wR</i> and goodness of fit <i>S</i> are based on <i>F</i>^2^, conventional
<i>R</i>-factors <i>R</i> are based on <i>F</i>, with <i>F</i> set to zero for
negative <i>F</i>^2^. The threshold expression of <i>F</i>^2^ >
\s(<i>F</i>^2^) is used only for calculating <i>R</i>-factors(gt) <i>etc</i>.
and is not relevant to the choice of reflections for refinement.
<i>R</i>-factors based on <i>F</i>^2^ are statistically about twice as large
as those based on <i>F</i>, and <i>R</i>- factors based on ALL data will be
even larger.
;
_reflns_number_total     1957
_reflns_number_gt     1727
_reflns_threshold_expression     I>2sigma(I)
_refine_ls_structure_factor_coef     Fsqd
_refine_ls_matrix_type     full
_refine_ls_R_factor_all     0.0351
_refine_ls_R_factor_gt     0.0298
_refine_ls_wR_factor_gt     0.0779
_refine_ls_wR_factor_ref     0.0799
_refine_ls_goodness_of_fit_ref     1.005
_refine_ls_restrained_S_all     1.005
_refine_ls_number_reflns     1957
_refine_ls_number_parameters     103
_refine_ls_number_restraints     0
_refine_ls_hydrogen_treatment     constr
_refine_ls_weighting_scheme     calc
_refine_ls_weighting_details
         'calc w=1/[\s^2^(Fo^2^)+(0.0352P)^2^+0.2734P] where P=(Fo^2^+2Fc^2^)/3'
_atom_sites_solution_hydrogens     geom
_atom_sites_solution_primary     direct
_atom_sites_solution_secondary     difmap
_refine_ls_shift/su_max     0.000
_refine_ls_shift/su_mean     0.000
_refine_diff_density_max     0.429
_refine_diff_density_min     -0.434
_refine_ls_extinction_method     none
_refine_ls_extinction_coef     ?
loop_
    _atom_type_symbol
    _atom_type_description
    _atom_type_scat_dispersion_real
    _atom_type_scat_dispersion_imag
    _atom_type_scat_source
    'C' 'C' 0.0033 0.0016
                         'International Tables Vol C Tables 4.2.6.8 and 6.1.1.4'
    'H' 'H' 0.0000 0.0000
                         'International Tables Vol C Tables 4.2.6.8 and 6.1.1.4'
    'N' 'N' 0.0061 0.0033
                         'International Tables Vol C Tables 4.2.6.8 and 6.1.1.4'
    'O' 'O' 0.0106 0.0060
                         'International Tables Vol C Tables 4.2.6.8 and 6.1.1.4'
    'Mg' 'Mg' 0.0486 0.0363
                         'International Tables Vol C Tables 4.2.6.8 and 6.1.1.4'
    'P' 'P' 0.1023 0.0942
                         'International Tables Vol C Tables 4.2.6.8 and 6.1.1.4'
_computing_data_collection     'X-AREA (Stoe & Cie, 2008)'
_computing_cell_refinement     'X-AREA (Stoe & Cie, 2008)'
_computing_data_reduction     'X-AREA (Stoe & Cie, 2008)'
_computing_structure_solution     'SHELXS97 (Sheldrick, 2008)'
_computing_structure_refinement     'SHELXL97 (Sheldrick, 2008)'
_computing_molecular_graphics
;
XP in SHELXTL (Sheldrick, 2008) and DIAMOND Brandenburg (2011);
;
_computing_publication_material     'XCIF in SHELXTL (Sheldrick, 2008)'
loop_
    _atom_site_type_symbol
    _atom_site_label
    _atom_site_fract_x
    _atom_site_fract_y
    _atom_site_fract_z
    _atom_site_U_iso_or_equiv
    _atom_site_adp_type
    _atom_site_calc_flag
    _atom_site_refinement_flags
    _atom_site_occupancy
    _atom_site_symmetry_multiplicity
    _atom_site_disorder_assembly
    _atom_site_disorder_group
    Mg Mg1 0.5000 0.5000 0.5000 0.01868(16) Uani d S 1 2 . .
    P P1 0.36611(6) 0.83891(6) 0.71790(4) 0.01741(10) Uani d . 1 1 . .
    O O1 0.47100(19) 0.67534(18) 0.69031(14) 0.0256(2) Uani d . 1 1 . .
    O O2 0.22643(18) 0.87610(17) 0.56605(13) 0.0228(2) Uani d . 1 1 . .
    O O3 0.52336(14) 1.04094(13) 0.81824(11) 0.0225(2) Uani d . 1 1 . .
    C C1 0.17809(14) 0.73201(13) 0.83666(11) 0.0218(3) Uani d R 1 1 . .
    H H1A 0.2264 0.6279 0.8904 0.026 Uiso d R 1 1 . .
    H H1B 0.0379 0.6240 0.8034 0.026 Uiso d R 1 1 . .
    N N1 0.1348(2) 0.89184(19) 0.94153(15) 0.0181(2) Uani d . 1 1 . .
    H H1N1 0.2589 0.9558 1.0077 0.022 Uiso d R 1 1 . .
    C C2 0.0614(3) 1.0529(2) 0.85892(19) 0.0235(3) Uani d . 1 1 . .
    H H2A -0.0754 0.9870 0.7791 0.028 Uiso calc R 1 1 . .
    H H2B 0.1690 1.1225 0.8065 0.028 Uiso calc R 1 1 . .
    C C3 -0.0313(3) 0.7900(2) 1.02369(19) 0.0218(3) Uani d . 1 1 . .
    H H3A 0.0147 0.6857 1.0786 0.026 Uiso calc R 1 1 . .
    H H3B -0.1695 0.7211 0.9461 0.026 Uiso calc R 1 1 . .
    O O4 0.30950(18) 0.64149(17) 0.34463(13) 0.0236(2) Uani d . 1 1 . .
    H H1O4 0.3778 0.7291 0.3008 0.028 Uiso d R 1 1 . .
    H H2O4 0.2647 0.7153 0.3980 0.028 Uiso d R 1 1 . .
    O O5 0.22487(19) 0.26098(18) 0.51161(16) 0.0309(3) Uani d . 1 1 . .
    H H1O5 0.2383 0.1488 0.5310 0.037 Uiso d R 1 1 . .
    H H2O5 0.0957 0.2540 0.4922 0.037 Uiso d R 1 1 . .
    O O6 0.5116(13) 0.5606(12) 1.0711(9) 0.0620(19) Uani d P 0.25 1 . .
    H H1O6 0.5284 0.5120 1.1538 0.093 Uiso d PR 0.25 1 . .
    H H2O6 0.5205 0.6822 1.0956 0.093 Uiso d PR 0.25 1 . .
loop_
    _atom_site_aniso_label
    _atom_site_aniso_U_11
    _atom_site_aniso_U_22
    _atom_site_aniso_U_33
    _atom_site_aniso_U_12
    _atom_site_aniso_U_13
    _atom_site_aniso_U_23
    Mg1 0.0172(3) 0.0181(3) 0.0219(3) 0.0073(3) 0.0059(3) 0.0011(3)
    P1 0.01580(17) 0.01772(18) 0.01999(19) 0.00653(13) 0.00637(13) 0.00069(13)
    O1 0.0300(6) 0.0285(6) 0.0246(6) 0.0176(5) 0.0094(5) 0.0020(4)
    O2 0.0203(5) 0.0246(5) 0.0244(5) 0.0097(4) 0.0047(4) 0.0025(4)
    O3 0.0200(5) 0.0213(5) 0.0237(5) 0.0037(4) 0.0053(4) 0.0010(4)
    C1 0.0228(7) 0.0170(6) 0.0276(8) 0.0055(5) 0.0121(6) 0.0011(6)
    N1 0.0151(5) 0.0194(6) 0.0206(6) 0.0052(4) 0.0070(5) 0.0019(5)
    C2 0.0269(7) 0.0258(7) 0.0246(7) 0.0132(6) 0.0127(6) 0.0077(6)
    C3 0.0216(7) 0.0205(7) 0.0271(7) 0.0066(6) 0.0129(6) 0.0060(6)
    O4 0.0245(5) 0.0233(5) 0.0252(6) 0.0101(4) 0.0075(4) 0.0032(4)
    O5 0.0186(5) 0.0240(6) 0.0501(8) 0.0059(4) 0.0086(5) 0.0106(5)
    O6 0.065(5) 0.059(4) 0.068(5) 0.025(4) 0.019(4) 0.020(4)
_geom_special_details
;
All e.s.d.'s (except the e.s.d. in the dihedral angle between two l.s. planes)
are estimated using the full covariance matrix. The cell e.s.d.'s are taken
into account individually in the estimation of e.s.d.'s in distances, angles
and torsion angles; correlations between e.s.d.'s in cell parameters are only
used when they are defined by crystal symmetry. An approximate (isotropic)
treatment of cell e.s.d.'s is used for estimating e.s.d.'s involving l.s.
planes.
;
loop_
    _geom_bond_atom_site_label_1
    _geom_bond_atom_site_label_2
    _geom_bond_site_symmetry_2
    _geom_bond_distance
    _geom_bond_publ_flag
    Mg1 O1 2_666 2.0552(11) ?
    Mg1 O1 . 2.0553(11) ?
    Mg1 O5 . 2.0991(12) ?
    Mg1 O5 2_666 2.0992(12) ?
    Mg1 O4 2_666 2.1209(11) ?
    Mg1 O4 . 2.1209(11) ?
    P1 O1 . 1.5027(11) ?
    P1 O2 . 1.5242(12) ?
    P1 O3 . 1.5240(10) ?
    P1 C1 . 1.8383 ?
    C1 N1 . 1.5022(15) ?
    C1 H1A . 0.9700 ?
    C1 H1B . 0.9700 ?
    N1 C3 . 1.4925(18) ?
    N1 C2 . 1.495(2) ?
    N1 H1N1 . 0.8600 ?
    C2 C3 2_577 1.513(2) ?
    C2 H2A . 0.9700 ?
    C2 H2B . 0.9700 ?
    C3 C2 2_577 1.513(2) ?
    C3 H3A . 0.9700 ?
    C3 H3B . 0.9700 ?
    O4 H1O4 . 0.8199 ?
    O4 H2O4 . 0.8201 ?
    O5 H1O5 . 0.8200 ?
    O5 H2O5 . 0.8200 ?
    O6 O6 2_667 1.395(16) ?
    O6 H1O6 . 0.8201 ?
    O6 H2O6 . 0.8200 ?
loop_
    _geom_angle_atom_site_label_1
    _geom_angle_atom_site_label_2
    _geom_angle_atom_site_label_3
    _geom_angle_site_symmetry_1
    _geom_angle_site_symmetry_3
    _geom_angle
    _geom_angle_publ_flag
    O1 Mg1 O1 2_666 . 180.00(6) ?
    O1 Mg1 O5 2_666 . 90.35(5) ?
    O1 Mg1 O5 . . 89.65(5) ?
    O1 Mg1 O5 2_666 2_666 89.65(5) ?
    O1 Mg1 O5 . 2_666 90.35(5) ?
    O5 Mg1 O5 . 2_666 180.00(7) ?
    O1 Mg1 O4 2_666 2_666 89.80(4) ?
    O1 Mg1 O4 . 2_666 90.20(4) ?
    O5 Mg1 O4 . 2_666 87.19(5) ?
    O5 Mg1 O4 2_666 2_666 92.81(5) ?
    O1 Mg1 O4 2_666 . 90.20(4) ?
    O1 Mg1 O4 . . 89.80(4) ?
    O5 Mg1 O4 . . 92.81(5) ?
    O5 Mg1 O4 2_666 . 87.19(5) ?
    O4 Mg1 O4 2_666 . 180.0 ?
    O1 P1 O2 . . 113.06(7) ?
    O1 P1 O3 . . 114.25(6) ?
    O2 P1 O3 . . 112.00(6) ?
    O1 P1 C1 . . 105.10(6) ?
    O2 P1 C1 . . 106.31(6) ?
    O3 P1 C1 . . 105.20(5) ?
    P1 O1 Mg1 . . 137.40(7) ?
    N1 C1 P1 . . 114.69(7) ?
    N1 C1 H1A . . 114.7 ?
    P1 C1 H1A . . 108.7 ?
    N1 C1 H1B . . 102.6 ?
    P1 C1 H1B . . 128.8 ?
    H1A C1 H1B . . 83.9 ?
    C3 N1 C2 . . 108.49(11) ?
    C3 N1 C1 . . 110.46(10) ?
    C2 N1 C1 . . 114.75(11) ?
    C3 N1 H1N1 . . 111.5 ?
    C2 N1 H1N1 . . 106.5 ?
    C1 N1 H1N1 . . 105.1 ?
    N1 C2 C3 . 2_577 110.27(12) ?
    N1 C2 H2A . . 109.6 ?
    C3 C2 H2A 2_577 . 109.6 ?
    N1 C2 H2B . . 109.6 ?
    C3 C2 H2B 2_577 . 109.6 ?
    H2A C2 H2B . . 108.1 ?
    N1 C3 C2 . 2_577 111.06(12) ?
    N1 C3 H3A . . 109.4 ?
    C2 C3 H3A 2_577 . 109.4 ?
    N1 C3 H3B . . 109.4 ?
    C2 C3 H3B 2_577 . 109.4 ?
    H3A C3 H3B . . 108.0 ?
    Mg1 O4 H1O4 . . 115.4 ?
    Mg1 O4 H2O4 . . 108.1 ?
    H1O4 O4 H2O4 . . 99.6 ?
    Mg1 O5 H1O5 . . 119.2 ?
    Mg1 O5 H2O5 . . 130.9 ?
    H1O5 O5 H2O5 . . 109.7 ?
    O6 O6 H1O6 2_667 . 119.9 ?
    O6 O6 H2O6 2_667 . 133.7 ?
    H1O6 O6 H2O6 . . 106.3 ?
loop_
    _geom_hbond_atom_site_label_D
    _geom_hbond_atom_site_label_H
    _geom_hbond_atom_site_label_A
    _geom_hbond_site_symmetry_A
    _geom_hbond_distance_DH
    _geom_hbond_distance_HA
    _geom_hbond_distance_DA
    _geom_hbond_angle_DHA
    N1 H1N1 O3 2_677 0.86 1.84 2.6187(16) 150
    O4 H1O4 O3 2_676 0.82 1.99 2.7956(15) 166
    O4 H2O4 O2 . 0.82 1.88 2.6733(17) 164
    O5 H1O5 O2 1_545 0.82 1.89 2.7032(17) 172
    O5 H2O5 O2 2_566 0.82 1.99 2.7667(18) 158
    C1 H1B O4 2_566 0.97 2.48 3.4279(15) 166
    C2 H2B O3 . 0.97 2.55 3.187(2) 124
_iucr_refine_instructions_details
;
TITL MG(C6H10N2P2O6)(H2O)4 * 0.5 H2O AT RT IN P-1
CELL  0.71073  6.62960  6.80740  8.79620 94.57900 103.32600 106.55200
ZERR 1  0.00050  0.00060  0.00070  0.00600  0.00600  0.00600
LATT 1
SFAC C H N O MG P
UNIT 6 23 2 11 1 2
L.S. 10
ACTA
BOND $H
OMIT 0 0 1
OMIT 2 -1 1
WGHT    0.035200    0.273400
FVAR       1.76023
MG1   5    0.500000    0.500000    0.500000    10.50000    0.01723    0.01814 =
         0.02189    0.00112    0.00591    0.00735
P1    6    0.366105    0.838907    0.717898    11.00000    0.01580    0.01772 =
         0.01999    0.00069    0.00637    0.00653
O1    4    0.471002    0.675336    0.690314    11.00000    0.03000    0.02850 =
         0.02456    0.00204    0.00942    0.01759
O2    4    0.226431    0.876101    0.566049    11.00000    0.02032    0.02456 =
         0.02436    0.00252    0.00472    0.00975
O3    4    0.523358    1.040944    0.818241    11.00000    0.02002    0.02127 =
         0.02374    0.00099    0.00526    0.00366
AFIX   3
C1    1    0.178088    0.732015    0.836660    11.00000    0.02279    0.01699 =
         0.02760    0.00105    0.01212    0.00551
H1A   2    0.226358    0.627925    0.890410    11.00000   -1.20000
H1B   2    0.037928    0.623955    0.803441    11.00000   -1.20000
AFIX   0
N1    3    0.134802    0.891841    0.941532    11.00000    0.01510    0.01944 =
         0.02064    0.00188    0.00702    0.00517
AFIX   3
H1N1  2    0.258862    0.955791    1.007702    11.00000   -1.20000
AFIX   0
C2    1    0.061378    1.052862    0.858924    11.00000    0.02693    0.02580 =
         0.02458    0.00767    0.01270    0.01324
AFIX  23
H2A   2   -0.075396    0.987047    0.779083    11.00000   -1.20000
H2B   2    0.169017    1.122549    0.806479    11.00000   -1.20000
AFIX   0
C3    1   -0.031332    0.790036    1.023693    11.00000    0.02163    0.02054 =
         0.02707    0.00603    0.01286    0.00662
AFIX  23
H3A   2    0.014750    0.685745    1.078595    11.00000   -1.20000
H3B   2   -0.169505    0.721084    0.946103    11.00000   -1.20000
AFIX   0
O4    4    0.309505    0.641492    0.344629    11.00000    0.02446    0.02332 =
         0.02524    0.00324    0.00753    0.01008
AFIX   3
H1O4  2    0.377764    0.729111    0.300839    11.00000   -1.20000
H2O4  2    0.264724    0.715251    0.398039    11.00000   -1.20000
AFIX   0
O5    4    0.224869    0.260976    0.511612    11.00000    0.01864    0.02397 =
         0.05009    0.01059    0.00864    0.00595
AFIX   3
H1O5  2    0.238319    0.148836    0.531012    11.00000   -1.20000
H2O5  2    0.095739    0.253976    0.492172    11.00000   -1.20000
AFIX   0
O6    4    0.511577    0.560605    1.071146    10.25000    0.06472    0.05901 =
         0.06834    0.02019    0.01947    0.02450
AFIX   3
H1O6  2    0.528367    0.512024    1.153806    10.25000   -1.50000
H2O6  2    0.520458    0.682155    1.095606    10.25000   -1.50000
HKLF 4
REM  MG(C6H10N2P2O6)(H2O)4 * 0.5 H2O AT RT IN P-1
REM R1 =  0.0298 for   1727 Fo > 4sig(Fo)  and  0.0351 for all   1957 data
REM    103 parameters refined using      0 restraints
END
WGHT      0.0441      0.1624
REM Highest difference peak  0.429,  deepest hole -0.434,  1-sigma level  0.062
Q1    1   0.0350  0.6538  0.7489  11.00000  0.05    0.43
Q2    1   0.2545  0.7795  0.7974  11.00000  0.05    0.40
Q3    1   0.1593  0.7941  0.8633  11.00000  0.05    0.28
Q4    1   0.2761  0.6849  0.9409  11.00000  0.05    0.27
Q5    1   0.4970  0.9806  0.7808  11.00000  0.05    0.24
Q6    1   0.0634  0.8373  0.9945  11.00000  0.05    0.23
Q7    1   0.2400  0.9116  0.6357  11.00000  0.05    0.21
Q8    1   0.3436  0.9338  0.5971  11.00000  0.05    0.20
Q9    1  -0.0544  0.8669  1.0677  11.00000  0.05    0.19
Q10   1   0.2466  0.8441  0.6237  11.00000  0.05    0.19
Q11   1   0.3089  0.9438  1.0774  11.00000  0.05    0.17
Q12   1   0.3963  0.6012  0.4215  11.00000  0.05    0.16
Q13   1   0.2650  0.9777  0.5352  11.00000  0.05    0.16
Q14   1   0.0802  0.7029  1.1310  11.00000  0.05    0.16
Q15   1   0.0965  0.9635  0.8926  11.00000  0.05    0.16
Q16   1   0.4112  0.7302  0.7122  11.00000  0.05    0.15
Q17   1   0.0363  0.7376  1.0712  11.00000  0.05    0.14
Q18   1   0.3474  0.6741  0.6412  11.00000  0.05    0.14
Q19   1   0.5417  0.8748  0.3626  11.00000  0.05    0.14
Q20   1   0.4907  1.1575  0.7643  11.00000  0.05    0.14
;
data_global
_journal_date_recd_electronic     2013-04-12
_journal_date_accepted     2013-07-05
_journal_name_full     'Acta Crystallographica, Section E'
_journal_year     2013
_journal_volume     69
_journal_issue      8
_journal_page_first     m452
_journal_page_last     m453
_journal_paper_category     QM
_journal_paper_doi     10.1107/S1600536813018722
_journal_coeditor_code     CQ2003
_publ_contact_author
;
      Prof. Dr. Norbert Stock
      Institut f\"ur Anorganische Chemie
      Christian-Albrechts-Universit\"at Kiel
      Max-Eyth Strasse 2
      D-24118 Kiel
      Germany
;
_publ_contact_author_email     stock@ac.uni-kiel.de
_publ_contact_author_fax     '(+)431-880-1775'
_publ_contact_author_phone     '(+)431-880-1675'
_publ_section_title
;\
<i>catena</i>-Poly[[[tetraaquamagnesium]-<i>trans</i>-\m-[(piperazine-1,4-\
diium-1,4-diyl)bis(methylene)]diphosphonato] hemihydrate]
;
loop_
    _publ_author_name
    _publ_author_footnote
    _publ_author_address
    'Schilling, Lars-Hendrik' .
;
Institut f\"ur Anorganische Chemie
Christian-Albrechts-Universit\"at Kiel
Max-Eyth-Strasse 2
24118 Kiel
Germany
;
    'Stock, Norbert' .
;
Institut f\"ur Anorganische Chemie
Christian-Albrechts-Universit\"at Kiel
Max-Eyth-Strasse 2
24118 Kiel
Germany
;
_publ_section_synopsis     .
