# Supplementary material for: catena-Poly[[[tetra­aqua­magnesium]-trans-μ-[(piperazine-1,4-diium-1,4-di­yl)bis­(methyl­ene)]di­phospho­nato] hemihydrate]
Source: Acta Crystallogr Sect E Struct Rep Online. 2013 Jul 13;69(Pt 8):m452–3. doi: 10.1107/S1600536813018722 (PMC3793689; doi:10.1107/S1600536813018722)
Supplement: Supplementary file 2 [file e-69-0m452-Isup2.hkl]

# 
# h,k,l, Fc-squared, Fo-squared, sigma(Fo-squared) and status flag 
# 
data_I
_shelx_title ' MG(C6H10N2P2O6)(H2O)4 * 0.5 H2O AT RT IN P-1' 
_shelx_refln_list_code          4 
_shelx_F_calc_maximum       55.32 
_exptl_crystal_F_000       203.00 
_reflns_d_resolution_high  0.7294 
 
loop_ 
 _symmetry_equiv_pos_as_xyz 
 'x, y, z' 
 '-x, -y, -z' 
 
_cell_length_a     6.6296 
_cell_length_b     6.8074 
_cell_length_c     8.7962 
_cell_angle_alpha  94.579 
_cell_angle_beta  103.326 
_cell_angle_gamma 106.552 
 
_shelx_F_squared_multiplier     1.000 
 
loop_ 
 _refln_index_h 
 _refln_index_k 
 _refln_index_l 
 _refln_F_squared_calc 
 _refln_F_squared_meas 
 _refln_F_squared_sigma 
 _refln_observed_status 
   1   0   0      533.89      586.79     11.24 o 
   2   0   0       21.37       18.24      0.78 o 
   3   0   0      227.67      216.96      3.24 o 
   4   0   0      133.61      134.09      1.16 o 
   5   0   0        2.56        3.95      0.79 o 
   6   0   0      119.29      120.46      1.26 o 
   7   0   0      209.52      222.27      3.89 o 
   8   0   0       62.46       60.59      1.55 o 
  -8   1   0       50.62       47.32      1.68 o 
  -7   1   0       19.10       20.59      1.03 o 
  -6   1   0       15.14       16.64      0.87 o 
  -5   1   0      560.49      552.83      5.37 o 
  -4   1   0       86.34       82.19      1.34 o 
  -3   1   0       36.28       48.91      0.88 o 
  -2   1   0      530.27      579.94      4.98 o 
  -1   1   0      319.59      401.23      6.70 o 
   0   1   0      949.71     1081.77     11.77 o 
   1   1   0     2630.83     2375.13     71.57 o 
   2   1   0      741.23      672.35     10.47 o 
   3   1   0      141.73      129.76      1.52 o 
   4   1   0      176.20      164.08      4.89 o 
   5   1   0       31.44       29.09      0.90 o 
   6   1   0       12.57       15.03      0.98 o 
   7   1   0        9.28       10.40      1.13 o 
   8   1   0        0.10        1.06      1.39 o 
  -8   2   0       28.03       29.26      1.21 o 
  -7   2   0      115.43      112.22      1.19 o 
  -6   2   0       82.17       81.97      1.18 o 
  -5   2   0       27.71       24.98      0.87 o 
  -4   2   0      345.46      324.95      5.22 o 
  -3   2   0      259.63      219.92      5.54 o 
  -2   2   0     1114.18     1046.91     15.24 o 
  -1   2   0      855.51      906.42     14.13 o 
   0   2   0      397.02      446.60     11.92 o 
   1   2   0       11.04       13.30      0.79 o 
   2   2   0      342.41      367.78      2.72 o 
   3   2   0       68.29       78.11      2.53 o 
   4   2   0        0.01        2.41      0.80 o 
   5   2   0      521.62      527.88     20.83 o 
   6   2   0       63.47       66.91      1.79 o 
   7   2   0       39.26       38.13      1.29 o 
  -8   3   0       86.10       84.51      2.11 o 
  -7   3   0      152.88      160.05      5.54 o 
  -6   3   0       11.08       11.47      0.90 o 
  -5   3   0      226.28      216.32      4.54 o 
  -4   3   0      296.17      300.35      6.71 o 
  -3   3   0        0.02        0.43      0.66 o 
  -2   3   0       15.51       31.76      0.73 o 
  -1   3   0      442.34      504.80      6.08 o 
   0   3   0       37.47       27.83      0.78 o 
   1   3   0      391.88      340.83      4.28 o 
   2   3   0        9.09       10.64      0.76 o 
   3   3   0      136.32      125.78      2.05 o 
   4   3   0       65.56       59.88      1.75 o 
   5   3   0       18.43       19.80      1.16 o 
   6   3   0        5.97        7.10      1.18 o 
   7   3   0       20.63       18.90      1.50 o 
  -8   4   0       20.67       20.95      1.19 o 
  -7   4   0      116.37      119.87      5.30 o 
  -6   4   0      271.11      284.71      9.26 o 
  -5   4   0      165.49      168.16      2.01 o 
  -4   4   0      654.73      651.84      3.81 o 
  -3   4   0      215.10      228.14      1.78 o 
  -2   4   0       80.92       86.35      0.94 o 
  -1   4   0       15.65       13.89      0.70 o 
   0   4   0       24.25       23.24      0.77 o 
   1   4   0        1.69        2.86      0.74 o 
   2   4   0      321.44      319.11      4.39 o 
   3   4   0      206.93      200.52      3.36 o 
   4   4   0       54.09       53.51      1.23 o 
   5   4   0       24.02       26.97      1.26 o 
   6   4   0       44.58       44.15      2.38 o 
  -8   5   0       55.22       54.07      2.55 o 
  -7   5   0        3.39        3.54      1.04 o 
  -6   5   0       84.97       87.13      2.85 o 
  -5   5   0        7.04        6.99      0.81 o 
  -4   5   0        0.07        0.62      0.81 o 
  -3   5   0      613.29      580.85      2.82 o 
  -2   5   0      100.84       96.13      1.96 o 
  -1   5   0      558.91      555.01      7.17 o 
   0   5   0       90.25       94.47      2.59 o 
   1   5   0      248.74      258.76      3.72 o 
   2   5   0       95.57       93.91      2.02 o 
   3   5   0      111.37      112.20      1.59 o 
   4   5   0       79.38       81.31      1.28 o 
   5   5   0       21.39       24.62      1.44 o 
  -8   6   0       69.19       64.43      1.85 o 
  -7   6   0       86.40       90.51      2.66 o 
  -6   6   0      233.28      240.70      5.91 o 
  -5   6   0       19.25       20.47      1.06 o 
  -4   6   0       15.44       11.42      0.88 o 
  -3   6   0      166.23      167.42      3.84 o 
  -2   6   0      258.90      264.17      6.08 o 
  -1   6   0      196.41      197.05      4.40 o 
   0   6   0      117.07      124.01      3.15 o 
   1   6   0      404.31      418.71     11.65 o 
   2   6   0        0.39        0.55      0.99 o 
   3   6   0       12.90       16.01      1.20 o 
   4   6   0       10.83       12.20      1.38 o 
  -7   7   0       16.34       17.46      1.24 o 
  -6   7   0       21.18       20.41      1.23 o 
  -5   7   0      131.22      130.86      1.39 o 
  -4   7   0       59.60       64.60      1.55 o 
  -3   7   0        5.10        6.15      0.90 o 
  -2   7   0        9.86       11.57      0.87 o 
  -1   7   0       10.70       12.91      0.97 o 
   0   7   0        1.51        1.87      0.96 o 
   1   7   0        0.35        0.99      1.10 o 
   2   7   0      266.63      262.53      5.92 o 
   3   7   0        7.03        6.99      1.41 o 
  -6   8   0       56.40       56.72      1.26 o 
  -5   8   0       29.93       31.74      1.34 o 
  -4   8   0        9.79       10.17      1.19 o 
  -3   8   0      110.63      116.11      2.36 o 
  -2   8   0        0.11        0.90      1.06 o 
  -1   8   0        5.00        4.93      1.11 o 
   0   8   0       11.80       11.78      1.14 o 
   1   8   0       11.83       13.21      1.27 o 
  -4   9   0        3.88        5.98      1.44 o 
  -3   9   0        9.99       12.25      1.30 o 
  -2   9   0        3.73        3.59      1.23 o 
  -1   9   0        5.41        6.01      1.31 o 
   1  -9   1       12.54       12.59      1.23 o 
   2  -9   1       10.25       11.25      1.25 o 
   3  -9   1        5.68        5.41      1.16 o 
   4  -9   1       26.08       27.37      1.89 o 
  -2  -8   1       39.84       37.49      1.40 o 
  -1  -8   1        0.20        1.32      1.24 o 
   0  -8   1        0.25        1.64      1.07 o 
   1  -8   1        6.26        6.34      1.03 o 
   2  -8   1        5.07        7.07      1.00 o 
   3  -8   1       81.74       86.93      3.07 o 
   4  -8   1      373.62      384.33     10.20 o 
   5  -8   1        1.95        1.80      1.15 o 
   6  -8   1        7.68        6.80      1.22 o 
  -3  -7   1        0.09        1.19      1.26 o 
  -2  -7   1       14.47       15.60      1.12 o 
  -1  -7   1      444.77      450.84      3.50 o 
   0  -7   1        0.42        1.74      1.02 o 
   1  -7   1        0.01        0.86      0.89 o 
   2  -7   1        5.94        5.59      0.97 o 
   3  -7   1       28.21       27.01      0.93 o 
   4  -7   1       25.76       22.61      0.93 o 
   5  -7   1      173.96      181.29      5.16 o 
   6  -7   1      104.12      103.75      2.19 o 
   7  -7   1        4.62        5.11      1.29 o 
  -4  -6   1        6.63        8.31      1.22 o 
  -3  -6   1       19.83       18.55      1.10 o 
  -2  -6   1        0.39        0.53      0.93 o 
  -1  -6   1        4.30        6.35      0.91 o 
   0  -6   1      481.35      480.40     14.31 o 
   1  -6   1      243.56      239.51      4.09 o 
   2  -6   1      318.99      311.40      3.54 o 
   3  -6   1      276.96      266.65      3.31 o 
   4  -6   1       20.34       21.28      0.89 o 
   5  -6   1        3.84        5.43      0.92 o 
   6  -6   1       13.68       14.01      1.01 o 
   7  -6   1       14.98       15.18      1.19 o 
   8  -6   1        5.55        5.36      1.65 o 
  -5  -5   1        0.79        1.22      1.24 o 
  -4  -5   1       42.07       42.20      1.10 o 
  -3  -5   1      127.95      129.36      1.23 o 
  -2  -5   1        0.97        1.70      0.81 o 
  -1  -5   1      327.13      306.21      5.93 o 
   0  -5   1       77.77       81.33      1.25 o 
   1  -5   1       63.51       71.58      1.26 o 
   2  -5   1       30.38       30.43      0.87 o 
   3  -5   1        9.80        7.54      0.77 o 
   4  -5   1      866.84      856.35     18.01 o 
   5  -5   1       70.02       67.87      1.65 o 
   6  -5   1       14.20       14.28      0.96 o 
   7  -5   1        2.10        3.12      1.11 o 
   8  -5   1        0.29        0.60      1.32 o 
  -6  -4   1        6.76        6.27      1.44 o 
  -5  -4   1        0.23        1.09      1.05 o 
  -4  -4   1        4.46        4.60      1.14 o 
  -3  -4   1       35.74       34.04      0.90 o 
  -2  -4   1       85.40       80.56      1.07 o 
  -1  -4   1      269.09      268.49      1.99 o 
   0  -4   1      172.78      156.16      4.43 o 
   1  -4   1        0.35        0.59      0.71 o 
   2  -4   1        2.69        5.11      0.72 o 
   3  -4   1      150.66      139.54      1.05 o 
   4  -4   1      209.80      201.84      3.39 o 
   5  -4   1       50.16       54.84      1.11 o 
   6  -4   1       99.72      101.53      3.25 o 
   7  -4   1      145.50      143.67      4.02 o 
   8  -4   1       19.50       18.99      1.30 o 
  -7  -3   1       32.11       29.45      1.50 o 
  -6  -3   1        0.15        1.14      1.22 o 
  -5  -3   1       96.69      101.60      1.49 o 
  -4  -3   1       64.18       59.80      0.95 o 
  -3  -3   1      131.67      117.67      1.93 o 
  -2  -3   1      377.32      353.90      6.20 o 
  -1  -3   1        9.48        6.14      0.68 o 
   0  -3   1        6.21       13.85      0.70 o 
   1  -3   1      137.03      127.37      1.02 o 
   2  -3   1      268.19      264.25      3.28 o 
   3  -3   1      366.95      375.54      4.47 o 
   4  -3   1       81.76       84.62      1.00 o 
   5  -3   1      498.39      485.15     10.52 o 
   6  -3   1       11.54       12.41      0.93 o 
   7  -3   1       27.86       29.50      1.95 o 
   8  -3   1       31.04       30.19      1.21 o 
  -7  -2   1        2.75        3.27      1.14 o 
  -6  -2   1      122.57      118.91      3.94 o 
  -5  -2   1        0.24        0.70      0.90 o 
  -4  -2   1      513.23      528.55      9.83 o 
  -3  -2   1      824.63      807.37     16.31 o 
  -2  -2   1     1743.44     1693.62      6.88 o 
  -1  -2   1        2.76        1.25      0.66 o 
   0  -2   1      810.16      705.31     14.93 o 
   1  -2   1      330.39      304.81      7.19 o 
   2  -2   1      809.37      832.65      6.27 o 
   3  -2   1      119.53      104.82      1.01 o 
   4  -2   1      111.80      110.69      1.05 o 
   5  -2   1      240.00      238.78      7.68 o 
   6  -2   1       34.52       35.85      0.98 o 
   7  -2   1       97.46      104.25      1.75 o 
   8  -2   1       36.80       35.11      1.69 o 
  -8  -1   1       26.06       28.04      1.34 o 
  -7  -1   1       29.88       30.93      1.17 o 
  -6  -1   1        0.32        0.33      1.01 o 
  -5  -1   1        8.16        9.08      0.83 o 
  -4  -1   1      654.93      633.73     13.97 o 
  -3  -1   1      316.67      326.19      2.07 o 
  -2  -1   1     1437.96     1419.27     17.56 o 
  -1  -1   1     1252.66     1322.58     26.32 o 
   0  -1   1     3060.19     2747.08    195.42 o 
   1  -1   1        0.40        1.47      0.93 o 
   3  -1   1       63.66       68.31      1.34 o 
   4  -1   1      153.50      159.35      3.58 o 
   5  -1   1       95.94       94.65      1.80 o 
   6  -1   1      398.59      403.30      5.91 o 
   7  -1   1       59.91       65.35      1.74 o 
   8  -1   1       65.76       63.57      2.31 o 
  -8   0   1        0.67        0.88      1.23 o 
  -7   0   1      163.29      167.80      2.78 o 
  -6   0   1      167.33      168.15      3.62 o 
  -5   0   1       67.04       61.69      1.19 o 
  -4   0   1       74.90       82.96      1.20 o 
  -3   0   1      139.46      128.81      2.39 o 
  -2   0   1      813.37      783.28      8.17 o 
  -1   0   1       50.22       60.74      1.18 o 
   2   0   1      697.43      731.59      5.91 o 
   3   0   1      239.27      246.58      2.64 o 
   4   0   1      297.66      295.55      5.29 o 
   5   0   1       61.10       61.36      0.99 o 
   6   0   1      204.99      210.67      1.90 o 
   7   0   1       27.52       27.76      1.24 o 
   8   0   1       24.27       24.41      1.45 o 
  -8   1   1       23.62       25.63      1.20 o 
  -7   1   1      208.15      209.68      1.27 o 
  -6   1   1       16.01       16.83      0.87 o 
  -5   1   1       96.55       96.85      1.38 o 
  -4   1   1      167.63      156.68      3.24 o 
  -3   1   1       17.39       24.73      0.73 o 
  -2   1   1       59.56       75.81      0.95 o 
  -1   1   1      186.51      225.88      3.86 o 
   0   1   1        9.59       12.34      1.09 o 
   1   1   1      884.33      881.47     14.14 o 
   2   1   1      622.73      694.17      7.87 o 
   3   1   1       88.33       94.39      1.27 o 
   4   1   1      215.20      214.23      1.46 o 
   5   1   1      705.93      684.86     13.95 o 
   6   1   1       40.46       42.80      1.18 o 
   7   1   1        0.72        1.53      1.20 o 
  -8   2   1      146.86      139.57      3.58 o 
  -7   2   1       14.16       13.95      1.09 o 
  -6   2   1       21.43       22.65      1.14 o 
  -5   2   1        0.01        0.66      0.77 o 
  -4   2   1       38.44       34.45      0.99 o 
  -3   2   1      659.16      688.92      6.84 o 
  -2   2   1       21.87       38.14      0.77 o 
  -1   2   1      279.81      280.65      2.26 o 
   0   2   1       19.16       21.36      0.85 o 
   1   2   1       69.37      111.05      1.19 o 
   2   2   1      163.79      199.31      2.79 o 
   3   2   1      296.15      262.28      9.23 o 
   4   2   1      314.86      321.66      4.38 o 
   5   2   1       16.24       17.34      1.05 o 
   6   2   1      268.43      281.81      6.55 o 
   7   2   1        3.22        3.90      1.37 o 
  -8   3   1       57.22       60.79      1.46 o 
  -7   3   1      223.81      221.53      6.87 o 
  -6   3   1      442.42      434.37     15.80 o 
  -5   3   1      172.12      165.14      1.65 o 
  -4   3   1      225.07      224.39      5.63 o 
  -3   3   1      665.82      708.45     15.73 o 
  -2   3   1      110.86      113.96      2.71 o 
  -1   3   1      404.00      421.32      5.09 o 
   0   3   1      299.56      320.74      3.74 o 
   1   3   1     1650.95     1591.34      6.52 o 
   2   3   1      554.38      517.86      2.36 o 
   3   3   1       22.73       22.31      0.99 o 
   4   3   1       15.79       17.27      1.02 o 
   5   3   1        4.60        5.01      1.14 o 
   6   3   1       36.05       35.67      1.45 o 
  -8   4   1       38.64       40.46      1.17 o 
  -7   4   1      142.10      140.60      2.14 o 
  -6   4   1        3.22        4.26      0.84 o 
  -5   4   1       54.78       51.28      1.45 o 
  -4   4   1      158.48      152.85      2.89 o 
  -3   4   1     1234.81     1265.84     36.85 o 
  -2   4   1      252.81      254.18      3.95 o 
  -1   4   1       12.44       19.47      0.75 o 
   0   4   1      180.40      180.57      4.74 o 
   1   4   1       30.56       26.19      0.87 o 
   2   4   1        7.61        6.24      0.91 o 
   3   4   1      151.70      150.06      4.08 o 
   4   4   1       40.01       47.72      1.19 o 
   5   4   1       24.79       29.18      1.71 o 
   6   4   1        0.35        1.39      1.92 o 
  -8   5   1      207.94      192.69      8.41 o 
  -7   5   1      215.90      216.85      6.51 o 
  -6   5   1       35.49       31.32      1.31 o 
  -5   5   1       30.48       31.41      0.88 o 
  -4   5   1      151.55      147.66      5.66 o 
  -3   5   1       17.99       23.59      0.90 o 
  -2   5   1      764.12      737.64      5.53 o 
  -1   5   1      785.35      761.19      6.13 o 
   0   5   1      620.39      602.88     17.47 o 
   1   5   1       59.17       57.47      0.97 o 
   2   5   1       16.72       17.92      1.00 o 
   3   5   1        3.19        4.43      1.17 o 
   4   5   1       18.78       18.65      2.03 o 
   5   5   1        0.01        0.94      2.22 o 
  -8   6   1       43.76       42.47      2.48 o 
  -7   6   1       19.44       18.86      1.06 o 
  -6   6   1      103.91      108.04      2.16 o 
  -5   6   1       52.98       60.67      1.83 o 
  -4   6   1       62.73       57.37      1.37 o 
  -3   6   1        2.86        3.34      0.78 o 
  -2   6   1      141.57      136.99      2.28 o 
  -1   6   1        0.12        1.51      0.84 o 
   0   6   1       19.08       19.80      1.27 o 
   1   6   1       12.13       13.73      1.00 o 
   2   6   1      275.51      273.33      3.63 o 
   3   6   1        9.89       11.38      1.40 o 
   4   6   1        0.00        0.47      1.57 o 
  -7   7   1       31.42       32.57      1.20 o 
  -6   7   1        0.57        0.98      1.04 o 
  -5   7   1       14.35       15.46      1.01 o 
  -4   7   1       32.87       32.51      0.98 o 
  -3   7   1       90.28       94.81      2.62 o 
  -2   7   1      158.19      159.67      2.74 o 
  -1   7   1       10.46       12.36      0.98 o 
   0   7   1        9.73       11.23      1.04 o 
   1   7   1       14.08       11.67      1.16 o 
   2   7   1       26.76       27.42      1.47 o 
   3   7   1       76.13       72.93      1.76 o 
  -6   8   1        6.97        6.48      1.16 o 
  -5   8   1       61.59       60.56      2.67 o 
  -4   8   1       29.29       28.29      1.12 o 
  -3   8   1        5.60        7.00      1.13 o 
  -2   8   1        0.30        0.72      1.22 o 
  -1   8   1       14.68       15.95      1.25 o 
   0   8   1      112.47      111.18      1.76 o 
   1   8   1       11.83       12.91      1.48 o 
  -4   9   1       47.92       43.62      1.75 o 
  -3   9   1        0.73        0.33      1.21 o 
  -2   9   1        2.34        3.57      1.45 o 
   1  -9   2       19.97       21.65      1.22 o 
   2  -9   2       57.93       54.89      3.28 o 
   3  -9   2       63.62       54.64      1.94 o 
   4  -9   2       43.37       39.19      1.38 o 
  -2  -8   2       23.04       21.72      1.32 o 
  -1  -8   2       66.59       67.67      1.26 o 
   0  -8   2       11.29       10.57      1.06 o 
   1  -8   2       35.60       36.30      1.27 o 
   2  -8   2       38.46       35.68      1.87 o 
   3  -8   2       28.15       30.65      1.15 o 
   4  -8   2       10.48       11.45      1.12 o 
   5  -8   2       86.43       92.59      3.22 o 
   6  -8   2        0.13        0.64      1.45 o 
  -3  -7   2       25.63       25.39      1.30 o 
  -2  -7   2       29.74       29.20      1.11 o 
  -1  -7   2       33.74       35.34      1.03 o 
   0  -7   2      263.84      261.74      9.01 o 
   1  -7   2       37.90       39.95      1.18 o 
   2  -7   2      192.97      193.82      4.62 o 
   3  -7   2       33.24       34.53      1.41 o 
   4  -7   2        0.06        0.74      0.97 o 
   5  -7   2        9.41        9.19      1.04 o 
   6  -7   2      119.67      120.86      4.23 o 
   7  -7   2       32.23       31.37      1.49 o 
  -4  -6   2       19.02       19.90      1.45 o 
  -3  -6   2        0.32        0.62      1.02 o 
  -2  -6   2       10.02       11.34      0.93 o 
  -1  -6   2        8.38        7.89      0.88 o 
   0  -6   2      193.36      199.91      4.69 o 
   1  -6   2        7.65        7.32      0.80 o 
   2  -6   2        7.02        6.96      0.84 o 
   3  -6   2       98.45      103.28      2.16 o 
   4  -6   2      199.34      190.98      2.81 o 
   5  -6   2        0.13        0.98      1.02 o 
   6  -6   2       19.00       22.22      1.42 o 
   7  -6   2       24.62       23.52      1.67 o 
  -5  -5   2        7.10        7.75      1.15 o 
  -4  -5   2        6.90        7.85      1.25 o 
  -3  -5   2      165.10      164.07      2.69 o 
  -2  -5   2      193.33      191.06      1.57 o 
  -1  -5   2       48.46       53.48      1.42 o 
   0  -5   2      126.94      122.74      3.15 o 
   1  -5   2        8.46        9.98      0.81 o 
   2  -5   2      121.81      131.10      2.14 o 
   3  -5   2      132.82      130.06      1.44 o 
   4  -5   2      107.42      112.50      1.95 o 
   5  -5   2      722.30      701.72     13.82 o 
   6  -5   2       21.64       23.75      1.38 o 
   7  -5   2       16.74       16.95      1.23 o 
   8  -5   2        7.11        7.46      1.40 o 
  -6  -4   2       20.69       19.82      1.17 o 
  -5  -4   2        5.11        5.46      1.03 o 
  -4  -4   2       17.95       16.22      0.89 o 
  -3  -4   2      300.46      295.54      8.71 o 
  -2  -4   2      127.79      121.88      2.04 o 
  -1  -4   2       26.62       23.63      0.82 o 
   0  -4   2      235.86      208.70      6.20 o 
   1  -4   2      210.12      205.28      6.23 o 
   2  -4   2        5.71        8.07      0.71 o 
   3  -4   2       52.53       52.36      0.87 o 
   4  -4   2      360.16      362.73      9.20 o 
   5  -4   2      191.88      187.87      3.18 o 
   6  -4   2       25.66       28.15      1.39 o 
   7  -4   2       16.45       15.62      1.15 o 
   8  -4   2        7.41        7.55      1.33 o 
  -7  -3   2        2.74        4.04      1.48 o 
  -6  -3   2       15.71       16.21      1.12 o 
  -5  -3   2      183.10      180.89      2.50 o 
  -4  -3   2     1035.57     1016.14     16.52 o 
  -3  -3   2      576.01      566.03     11.77 o 
  -2  -3   2       12.15       13.17      0.74 o 
  -1  -3   2       28.73       24.94      1.07 o 
   0  -3   2      730.48      756.03     15.81 o 
   1  -3   2        2.08        1.01      0.69 o 
   2  -3   2     1563.12     1582.34     10.75 o 
   3  -3   2      879.15      840.91     20.36 o 
   4  -3   2      244.85      253.13      4.74 o 
   5  -3   2        0.42        0.56      1.07 o 
   6  -3   2        1.36        1.46      0.99 o 
   7  -3   2        0.87        1.45      1.20 o 
   8  -3   2       14.17       13.32      1.36 o 
  -7  -2   2       47.21       49.76      1.40 o 
  -6  -2   2       27.90       28.63      1.00 o 
  -5  -2   2        0.08        0.48      0.85 o 
  -4  -2   2      307.53      293.83      8.39 o 
  -3  -2   2      766.18      780.71     17.50 o 
  -2  -2   2     1446.57     1402.40     11.95 o 
  -1  -2   2      146.90       98.09      2.15 o 
   0  -2   2      577.99      575.51     22.38 o 
   1  -2   2      878.84      838.55     10.08 o 
   2  -2   2        0.98        1.70      0.76 o 
   3  -2   2        0.63        1.43      0.81 o 
   4  -2   2        1.34        0.88      0.87 o 
   5  -2   2      233.82      235.87      5.30 o 
   6  -2   2      349.26      364.07      9.24 o 
   7  -2   2        3.71        5.73      1.15 o 
   8  -2   2        6.69        8.17      1.36 o 
  -8  -1   2       55.18       54.36      1.48 o 
  -7  -1   2      162.46      173.37      6.00 o 
  -6  -1   2      167.57      176.30      2.66 o 
  -5  -1   2        5.65        3.98      0.77 o 
  -4  -1   2       53.14       56.11      1.15 o 
  -3  -1   2      215.82      227.76      4.15 o 
  -2  -1   2     1373.85     1406.54     39.76 o 
  -1  -1   2      493.01      508.99      8.39 o 
   0  -1   2      244.19      244.92      7.31 o 
   1  -1   2     2568.83     2398.61      7.93 o 
   2  -1   2     1424.62     1386.05     21.52 o 
   3  -1   2      279.38      286.06      3.74 o 
   4  -1   2        3.26        5.70      0.86 o 
   5  -1   2        0.90        1.96      0.93 o 
   6  -1   2       20.22       23.56      1.06 o 
   7  -1   2      202.40      205.71      5.51 o 
   8  -1   2       54.67       54.18      2.77 o 
  -8   0   2       52.06       55.66      1.19 o 
  -7   0   2        0.01       -0.30      0.99 o 
  -6   0   2        1.52        1.57      0.83 o 
  -5   0   2       18.67       18.28      0.78 o 
  -4   0   2       94.11       78.51      1.96 o 
  -3   0   2      421.60      369.75      2.70 o 
  -2   0   2     1136.73     1226.90     32.23 o 
  -1   0   2      795.17      964.13     22.08 o 
   0   0   2        1.06        0.40      0.87 o 
   1   0   2     1708.82     1649.67      8.41 o 
   2   0   2       25.01       18.34      0.88 o 
   3   0   2      291.52      273.81      5.67 o 
   4   0   2      848.41      848.67     20.37 o 
   5   0   2       22.36       24.34      1.03 o 
   6   0   2       51.79       55.82      1.30 o 
   7   0   2       37.25       38.48      1.37 o 
  -8   1   2       57.09       58.48      2.22 o 
  -7   1   2       31.57       29.74      1.01 o 
  -6   1   2        8.85        8.26      0.81 o 
  -5   1   2       23.82       26.07      0.78 o 
  -4   1   2        4.48        5.60      0.67 o 
  -3   1   2        0.24        1.85      0.91 o 
  -2   1   2     1295.18     1241.39     11.91 o 
  -1   1   2     2865.88     2754.88     12.62 o 
   0   1   2       35.92       22.62      0.98 o 
   1   1   2      512.69      465.73      7.25 o 
   2   1   2      708.60      736.38     17.51 o 
   3   1   2        5.71       10.07      0.88 o 
   4   1   2        8.36       10.58      0.91 o 
   5   1   2       51.65       58.75      1.13 o 
   6   1   2      213.41      224.81      5.10 o 
   7   1   2        0.02        0.66      1.36 o 
  -9   2   2        2.18        2.94      1.28 o 
  -8   2   2       13.52       15.11      1.06 o 
  -7   2   2       85.55       84.24      1.21 o 
  -6   2   2      305.96      293.30      2.81 o 
  -5   2   2      193.74      185.01      2.14 o 
  -4   2   2       13.54       15.36      1.19 o 
  -3   2   2      301.19      278.13      6.50 o 
  -2   2   2      901.02      978.60      6.82 o 
  -1   2   2      849.04      842.41      3.93 o 
   0   2   2      672.04      677.58     13.09 o 
   1   2   2      315.28      300.28      2.39 o 
   2   2   2      101.21       96.58      2.29 o 
   3   2   2        5.23       10.56      0.92 o 
   4   2   2       37.84       36.35      1.71 o 
   5   2   2       19.09       19.34      1.11 o 
   6   2   2        0.10        1.21      1.23 o 
   7   2   2       51.62       45.24      2.44 o 
  -9   3   2        0.57        1.87      1.26 o 
  -8   3   2        3.41        4.05      1.07 o 
  -7   3   2       46.60       43.97      2.32 o 
  -6   3   2      374.46      353.86      6.78 o 
  -5   3   2      471.23      458.25     14.32 o 
  -4   3   2      615.36      604.79      9.53 o 
  -3   3   2      852.92      853.40     12.11 o 
  -2   3   2      708.39      791.72      3.50 o 
  -1   3   2      986.20      976.58      4.03 o 
   0   3   2        5.09        6.44      0.82 o 
   1   3   2      584.02      580.51      2.23 o 
   2   3   2       45.00       60.26      4.07 o 
   3   3   2       23.53       22.01      1.36 o 
   4   3   2       97.31       94.95      4.89 o 
   5   3   2       67.59       64.13      2.22 o 
   6   3   2       20.73       20.89      1.72 o 
  -8   4   2        5.81        6.09      1.06 o 
  -7   4   2       20.93       22.70      1.01 o 
  -6   4   2      348.42      335.99      6.41 o 
  -5   4   2        4.34        5.40      0.75 o 
  -4   4   2       79.56       70.50      1.50 o 
  -3   4   2       46.83       39.61      1.03 o 
  -2   4   2      508.44      497.89      7.07 o 
  -1   4   2      495.48      506.51      4.27 o 
   0   4   2      169.76      149.01      3.14 o 
   1   4   2       18.72       14.21      1.03 o 
   2   4   2       40.77       42.46      3.10 o 
   3   4   2       27.10       24.03      2.21 o 
   4   4   2       63.03       59.32      5.87 o 
   5   4   2       48.84       47.10      2.23 o 
  -8   5   2       63.30       58.69      1.75 o 
  -7   5   2       87.56       91.49      3.13 o 
  -6   5   2       49.78       55.24      2.68 o 
  -5   5   2       11.31        9.35      0.82 o 
  -4   5   2       10.95       15.08      0.83 o 
  -3   5   2        2.35        3.03      0.80 o 
  -2   5   2      694.83      691.93      6.72 o 
  -1   5   2       41.31       43.71      0.97 o 
   0   5   2      115.82      112.35      1.22 o 
   1   5   2       70.54       72.58      1.68 o 
   2   5   2       47.33       44.65      1.26 o 
   3   5   2       55.50       53.03      1.98 o 
   4   5   2       75.65       76.64      1.80 o 
  -8   6   2       29.44       31.48      1.30 o 
  -7   6   2       62.44       68.76      1.96 o 
  -6   6   2        3.51        3.14      1.03 o 
  -5   6   2       38.64       38.36      0.91 o 
  -4   6   2       40.61       41.44      0.87 o 
  -3   6   2       53.31       53.36      1.63 o 
  -2   6   2      217.56      216.54      2.18 o 
  -1   6   2      165.76      161.08      4.71 o 
   0   6   2       84.12       82.96      2.30 o 
   1   6   2        1.76        2.34      1.10 o 
   2   6   2       43.37       46.45      1.40 o 
   3   6   2      152.93      153.22      1.74 o 
  -7   7   2        5.75        5.95      1.12 o 
  -6   7   2        1.73        2.91      1.04 o 
  -5   7   2       47.13       52.11      1.08 o 
  -4   7   2       48.57       48.74      2.30 o 
  -3   7   2        2.42        2.81      0.95 o 
  -2   7   2      120.33      114.78      1.16 o 
  -1   7   2      113.32      111.99      1.20 o 
   0   7   2        4.80        5.18      1.11 o 
   1   7   2       31.73       36.83      1.78 o 
   2   7   2       27.31       26.71      2.30 o 
  -6   8   2      119.29      110.81      3.46 o 
  -5   8   2       61.64       65.60      2.86 o 
  -4   8   2        0.17        1.33      1.06 o 
  -3   8   2        0.01        0.40      1.10 o 
  -2   8   2        1.66        2.89      1.11 o 
  -1   8   2        5.48        4.66      1.18 o 
   0   8   2      107.59      116.91      2.93 o 
   1   8   2       90.13       75.07      1.94 o 
  -3   9   2       10.06       10.01      1.31 o 
   1  -9   3       17.47       18.13      1.30 o 
   2  -9   3       15.22       14.18      1.36 o 
   3  -9   3       33.14       31.36      1.40 o 
  -2  -8   3        0.19        0.83      1.30 o 
  -1  -8   3        3.36        5.21      1.18 o 
   0  -8   3       94.40       99.94      2.30 o 
   1  -8   3       56.34       58.17      1.66 o 
   2  -8   3       13.97       14.48      1.04 o 
   3  -8   3        3.02        4.04      1.11 o 
   4  -8   3        9.14        9.31      1.10 o 
   5  -8   3       19.88       19.88      1.26 o 
  -3  -7   3       13.28       11.93      1.47 o 
  -2  -7   3        0.01        1.08      1.07 o 
  -1  -7   3        2.76        3.36      0.98 o 
   0  -7   3       83.48       82.08      2.71 o 
   1  -7   3       70.93       72.55      1.22 o 
   2  -7   3      229.68      234.86      3.26 o 
   3  -7   3      151.75      151.33      4.90 o 
   4  -7   3        2.14        3.11      1.04 o 
   5  -7   3        2.27        4.20      1.16 o 
   6  -7   3       45.53       44.29      1.33 o 
  -5  -6   3        3.12        4.04      3.14 o 
  -4  -6   3        1.88        3.64      1.15 o 
  -3  -6   3       41.66       47.57      1.07 o 
  -2  -6   3       72.96       71.22      1.00 o 
  -1  -6   3        4.58        7.03      0.92 o 
   0  -6   3       44.33       44.32      1.69 o 
   1  -6   3      346.32      317.01      3.25 o 
   2  -6   3        4.91        5.22      0.85 o 
   3  -6   3       21.00       20.38      0.89 o 
   4  -6   3       93.38       99.42      2.41 o 
   5  -6   3      125.57      122.93      2.99 o 
   6  -6   3       10.50       11.21      1.22 o 
   7  -6   3        7.50        5.80      1.57 o 
  -5  -5   3       20.49       21.56      1.20 o 
  -4  -5   3       17.93       20.29      1.01 o 
  -3  -5   3        5.65        7.40      1.15 o 
  -2  -5   3      131.34      143.58      1.17 o 
  -1  -5   3       89.31       83.71      1.31 o 
   0  -5   3      229.68      223.48      3.95 o 
   1  -5   3      160.53      146.98      3.33 o 
   2  -5   3      113.78      105.62      1.39 o 
   3  -5   3      280.37      290.95      5.00 o 
   4  -5   3       21.22       20.07      0.93 o 
   5  -5   3        0.01        0.77      1.00 o 
   6  -5   3        4.51        4.77      1.40 o 
   7  -5   3        0.25        0.60      1.31 o 
  -6  -4   3       51.90       52.50      2.63 o 
  -5  -4   3      198.45      188.70      3.39 o 
  -4  -4   3       54.68       54.80      0.96 o 
  -3  -4   3       20.72       21.61      1.53 o 
  -2  -4   3      292.61      266.20      6.00 o 
  -1  -4   3       58.37       58.85      0.84 o 
   0  -4   3      309.02      336.72      3.98 o 
   1  -4   3       40.37       31.87      0.80 o 
   2  -4   3      411.86      432.63      4.30 o 
   3  -4   3      367.01      368.91      2.95 o 
   4  -4   3       92.06       97.21      1.98 o 
   5  -4   3        5.93        5.95      1.04 o 
   6  -4   3        7.85        9.64      1.42 o 
   7  -4   3        0.47        1.28      1.32 o 
  -7  -3   3       66.44       64.21      2.17 o 
  -6  -3   3       20.46       17.43      1.03 o 
  -5  -3   3       25.74       26.80      1.13 o 
  -4  -3   3      235.21      243.39      1.55 o 
  -3  -3   3      251.81      233.24      4.86 o 
  -2  -3   3      158.36      172.68      7.05 o 
  -1  -3   3       41.25       34.28      1.35 o 
   0  -3   3       71.19       74.04      2.20 o 
   1  -3   3       60.82       73.41      1.43 o 
   2  -3   3      599.01      615.40      8.84 o 
   3  -3   3      181.06      199.29      4.22 o 
   4  -3   3      142.12      135.58      3.14 o 
   5  -3   3      151.22      158.11      4.43 o 
   6  -3   3       69.70       74.47      2.14 o 
   7  -3   3        3.33        4.58      1.28 o 
   8  -3   3       35.20       30.75      1.51 o 
  -7  -2   3       25.48       25.95      1.18 o 
  -6  -2   3        1.40        1.69      0.95 o 
  -5  -2   3        0.94        1.62      0.83 o 
  -4  -2   3       28.74       25.97      0.79 o 
  -3  -2   3      335.22      344.15      5.10 o 
  -2  -2   3      660.03      684.90      9.42 o 
  -1  -2   3      357.11      353.14     11.66 o 
   0  -2   3      172.60      155.76      7.12 o 
   1  -2   3     1121.90     1130.36     40.35 o 
   2  -2   3     2006.80     2006.40     18.81 o 
   3  -2   3      355.97      345.02      7.73 o 
   4  -2   3       27.26       26.99      1.08 o 
   5  -2   3      129.48      138.68      1.60 o 
   6  -2   3      188.45      192.61      5.99 o 
   7  -2   3      181.33      186.16      3.17 o 
  -8  -1   3        6.13        7.21      1.38 o 
  -7  -1   3        2.39        4.34      1.00 o 
  -6  -1   3       26.83       30.19      0.93 o 
  -5  -1   3       68.59       70.76      1.58 o 
  -4  -1   3       18.43       14.80      0.84 o 
  -3  -1   3      163.50      184.38      3.95 o 
  -2  -1   3     1986.21     2086.27     26.81 o 
  -1  -1   3      842.22      776.78      9.55 o 
   0  -1   3      571.31      638.39     18.03 o 
   1  -1   3       10.09       13.15      0.99 o 
   2  -1   3      349.16      342.50      2.01 o 
   3  -1   3      281.12      288.53      5.52 o 
   4  -1   3       22.97       25.38      1.19 o 
   5  -1   3       86.55       85.92      1.57 o 
   6  -1   3       20.69       21.98      1.18 o 
   7  -1   3       47.02       49.26      1.39 o 
  -8   0   3        0.00       -0.11      1.14 o 
  -7   0   3       26.76       23.92      1.20 o 
  -6   0   3       58.26       58.90      1.04 o 
  -5   0   3      141.14      138.98      2.69 o 
  -4   0   3      199.11      195.81      3.62 o 
  -3   0   3     1799.67     1770.04     27.55 o 
  -2   0   3     1057.82     1006.37     14.42 o 
  -1   0   3      214.20      209.09      3.02 o 
   0   0   3       25.58       27.97      0.95 o 
   1   0   3        4.60        1.57      0.84 o 
   2   0   3      500.14      531.64      6.76 o 
   3   0   3      292.05      299.95      2.88 o 
   4   0   3      408.03      404.50      6.69 o 
   5   0   3      104.95      108.36      2.66 o 
   6   0   3        6.67        6.92      1.16 o 
   7   0   3       23.71       26.43      1.48 o 
  -8   1   3      229.27      231.66      6.14 o 
  -7   1   3       43.71       49.47      1.77 o 
  -6   1   3      169.19      153.24      1.76 o 
  -5   1   3        2.43        2.86      0.72 o 
  -4   1   3      175.02      177.20      1.03 o 
  -3   1   3      365.25      355.07      6.72 o 
  -2   1   3       83.33       86.44      0.92 o 
  -1   1   3     1640.86     1592.26     33.46 o 
   0   1   3       25.86       10.61      0.89 o 
   1   1   3      173.47      191.22      3.58 o 
   2   1   3       22.69       28.80      1.05 o 
   3   1   3      113.18      124.62      2.82 o 
   4   1   3       78.59       75.18      1.40 o 
   5   1   3       50.22       52.83      1.21 o 
   6   1   3        2.29        3.97      1.26 o 
   7   1   3       43.25       42.10      1.90 o 
  -9   2   3       19.01       16.97      1.33 o 
  -8   2   3        0.55        0.76      1.20 o 
  -7   2   3       39.48       41.92      1.31 o 
  -6   2   3      261.74      250.05      5.20 o 
  -5   2   3     1182.81     1148.67     15.09 o 
  -4   2   3      586.34      563.82      8.79 o 
  -3   2   3        9.65        6.27      0.65 o 
  -2   2   3      996.84     1056.71      4.16 o 
  -1   2   3       63.10       72.11      1.00 o 
   0   2   3      647.33      676.83     21.81 o 
   1   2   3      264.28      255.65      1.80 o 
   2   2   3      507.15      509.29     27.28 o 
   3   2   3      538.94      518.85     27.37 o 
   4   2   3      130.03      121.98      3.38 o 
   5   2   3        1.85        4.00      1.22 o 
   6   2   3        6.95        7.24      1.52 o 
  -9   3   3       13.47       15.62      1.72 o 
  -8   3   3       89.74       83.66      4.10 o 
  -7   3   3        1.26        1.31      0.88 o 
  -6   3   3       45.61       42.64      0.85 o 
  -5   3   3        8.45        8.88      0.78 o 
  -4   3   3        6.77        7.54      0.72 o 
  -3   3   3      397.77      362.13      4.56 o 
  -2   3   3      203.78      187.07      1.48 o 
  -1   3   3      383.38      395.92      1.90 o 
   0   3   3       86.69       94.64      1.14 o 
   1   3   3       40.01       32.73      1.09 o 
   2   3   3       15.79       16.36      1.13 o 
   3   3   3       64.17       54.58      3.29 o 
   4   3   3      159.30      160.35     17.15 o 
   5   3   3      235.45      248.10      2.75 o 
   6   3   3       32.21       28.38      1.97 o 
  -8   4   3      104.46      107.58      5.70 o 
  -7   4   3       24.29       23.03      0.97 o 
  -6   4   3      206.80      212.27      3.78 o 
  -5   4   3       14.42       12.44      0.83 o 
  -4   4   3        8.81        9.93      0.77 o 
  -3   4   3       28.91       27.17      0.76 o 
  -2   4   3       36.44       42.91      0.82 o 
  -1   4   3      336.16      333.19      4.33 o 
   0   4   3     1036.32     1034.04     15.04 o 
   1   4   3      200.19      192.15      3.54 o 
   2   4   3        8.36        8.05      1.17 o 
   3   4   3       15.33       13.46      1.39 o 
   4   4   3       95.17       88.13      8.21 o 
   5   4   3        5.92        5.56      2.18 o 
  -8   5   3       31.26       32.76      1.39 o 
  -7   5   3        0.97        1.60      1.00 o 
  -6   5   3        9.89       10.19      0.91 o 
  -5   5   3      155.99      146.59      4.88 o 
  -4   5   3      132.46      142.31      2.33 o 
  -3   5   3        0.01        1.11      0.83 o 
  -2   5   3      202.39      202.10      2.60 o 
  -1   5   3      563.33      570.41      5.00 o 
   0   5   3        3.91        4.17      0.96 o 
   1   5   3       13.11       18.21      1.18 o 
   2   5   3       37.18       41.87      1.27 o 
   3   5   3       60.72       58.25      1.46 o 
   4   5   3       60.17       57.87      1.66 o 
  -8   6   3       37.25       35.16      1.23 o 
  -7   6   3       18.25       16.78      1.04 o 
  -6   6   3        7.68        9.25      1.06 o 
  -5   6   3        4.96        3.43      0.87 o 
  -4   6   3       45.00       43.30      0.94 o 
  -3   6   3      214.53      220.71      5.40 o 
  -2   6   3      310.69      317.99      5.03 o 
  -1   6   3      123.28      120.25      1.59 o 
   0   6   3      152.38      155.64      1.35 o 
   1   6   3        4.99        5.52      1.29 o 
   2   6   3        0.31        0.84      1.44 o 
   3   6   3       11.40       11.69      1.54 o 
  -7   7   3      129.99      131.31      5.84 o 
  -6   7   3        8.38       10.55      1.07 o 
  -5   7   3        5.62        7.90      1.02 o 
  -4   7   3       29.97       34.88      1.07 o 
  -3   7   3        5.78        7.45      1.01 o 
  -2   7   3       14.00       15.94      1.07 o 
  -1   7   3       60.47       61.50      1.20 o 
   0   7   3       81.22       82.66      1.56 o 
   1   7   3       29.88       31.47      1.50 o 
   2   7   3       15.31       15.53      2.02 o 
  -6   8   3      124.69      117.99      5.90 o 
  -5   8   3        7.48        8.92      1.13 o 
  -4   8   3      163.04      169.28      4.69 o 
  -3   8   3       52.80       50.75      1.33 o 
  -2   8   3        0.03        1.05      1.18 o 
  -1   8   3       11.25       10.44      1.29 o 
   0   8   3        0.83        1.44      1.60 o 
   2  -9   4      104.26       90.20      2.51 o 
  -2  -8   4        9.65        8.26      1.17 o 
  -1  -8   4        2.47        2.28      1.12 o 
   0  -8   4       48.40       50.18      3.00 o 
   1  -8   4      135.48      136.73      3.24 o 
   2  -8   4      120.86      119.49      2.80 o 
   3  -8   4        0.06        0.25      1.09 o 
   4  -8   4        0.00        0.44      1.19 o 
   5  -8   4        0.29        0.13      1.36 o 
  -3  -7   4       10.59       10.63      1.38 o 
  -2  -7   4        0.47        1.46      1.01 o 
  -1  -7   4       11.49       13.33      1.05 o 
   0  -7   4      118.88      118.04      1.34 o 
   1  -7   4      181.95      170.84      2.69 o 
   2  -7   4       55.65       56.04      1.12 o 
   3  -7   4       80.94       80.97      2.27 o 
   4  -7   4        0.04        0.90      1.10 o 
   5  -7   4        0.82        1.12      1.22 o 
   6  -7   4       21.14       21.03      1.53 o 
  -4  -6   4        0.01        0.22      1.07 o 
  -3  -6   4       56.67       60.15      1.18 o 
  -2  -6   4      212.28      225.41      3.77 o 
  -1  -6   4      201.18      197.52      3.77 o 
   0  -6   4       61.74       61.92      1.21 o 
   1  -6   4       11.94       10.39      0.88 o 
   2  -6   4       18.22       13.66      0.88 o 
   3  -6   4        0.49        1.34      0.91 o 
   4  -6   4        1.35        2.81      1.03 o 
   5  -6   4        6.27        7.01      1.15 o 
   6  -6   4       42.32       41.68      2.83 o 
  -5  -5   4        4.48        5.61      1.09 o 
  -4  -5   4       74.98       73.74      1.80 o 
  -3  -5   4       14.24       13.97      0.89 o 
  -2  -5   4       14.05       13.51      0.94 o 
  -1  -5   4        0.96        1.38      0.79 o 
   0  -5   4       13.91       15.12      0.81 o 
   1  -5   4      384.17      372.35      9.18 o 
   2  -5   4      117.55      112.36      2.08 o 
   3  -5   4        9.83       14.79      0.92 o 
   4  -5   4        0.07        1.25      1.12 o 
   5  -5   4        4.10        4.88      1.26 o 
   6  -5   4       73.35       75.49      1.63 o 
   7  -5   4        0.32        1.07      1.60 o 
  -6  -4   4        0.01        1.09      1.14 o 
  -5  -4   4      101.82      102.66      1.87 o 
  -4  -4   4      390.71      400.29      9.24 o 
  -3  -4   4       62.93       62.58      0.89 o 
  -2  -4   4      442.02      434.32     12.75 o 
  -1  -4   4       41.29       39.13      0.80 o 
   0  -4   4      147.96      140.57      1.61 o 
   1  -4   4        3.97        4.95      1.24 o 
   2  -4   4       10.16        7.71      1.11 o 
   3  -4   4      739.62      747.32     13.83 o 
   4  -4   4      518.28      514.25      9.82 o 
   5  -4   4       92.78       94.19      3.54 o 
   6  -4   4        1.77        1.71      1.83 o 
   7  -4   4        1.28        2.45      1.79 o 
  -7  -3   4       35.47       38.23      1.98 o 
  -6  -3   4       86.85       88.30      1.50 o 
  -5  -3   4       54.56       50.28      0.98 o 
  -4  -3   4       27.54       29.54      0.85 o 
  -3  -3   4       18.92       15.36      0.74 o 
  -2  -3   4        9.66       13.52      0.71 o 
  -1  -3   4      934.49      911.83     18.91 o 
   0  -3   4      361.56      319.87     10.00 o 
   1  -3   4        8.16        4.91      0.86 o 
   2  -3   4        7.24        6.69      1.08 o 
   3  -3   4      250.87      258.42      8.02 o 
   4  -3   4      145.30      136.78      1.60 o 
   5  -3   4       93.96       99.65      5.00 o 
   6  -3   4      177.80      180.24      7.99 o 
   7  -3   4       83.50       86.54      5.32 o 
  -7  -2   4        0.93        1.96      1.12 o 
  -6  -2   4      348.25      354.17      6.49 o 
  -5  -2   4      279.73      280.22      4.55 o 
  -4  -2   4        1.12        3.02      0.72 o 
  -3  -2   4       50.29       43.77      0.84 o 
  -2  -2   4      157.22      179.77      1.95 o 
  -1  -2   4        1.52        2.74      0.66 o 
   0  -2   4       36.84       17.03      0.76 o 
   1  -2   4      547.44      510.96     12.32 o 
   2  -2   4      407.84      436.96     16.53 o 
   3  -2   4       62.40       79.78      4.54 o 
   4  -2   4      443.68      441.47      2.15 o 
   5  -2   4        4.90        6.98      1.44 o 
   6  -2   4        4.14        4.21      1.20 o 
   7  -2   4       16.35       18.60      1.52 o 
  -8  -1   4       26.12       24.93      1.19 o 
  -7  -1   4       47.80       46.73      1.37 o 
  -6  -1   4       32.23       32.51      0.95 o 
  -5  -1   4       12.31       17.02      0.83 o 
  -4  -1   4      391.88      392.33     10.24 o 
  -3  -1   4      172.37      160.68      3.84 o 
  -2  -1   4       93.79       80.12      0.85 o 
  -1  -1   4     1067.20     1051.84     14.15 o 
   0  -1   4      100.43       86.69      3.06 o 
   1  -1   4        0.29        4.78      0.92 o 
   2  -1   4        3.75        7.99      1.12 o 
   3  -1   4       44.19       48.89      1.15 o 
   4  -1   4      259.32      267.79      5.82 o 
   5  -1   4       12.62       12.70      1.14 o 
   6  -1   4        5.92        8.92      1.28 o 
   7  -1   4        5.67        6.00      1.51 o 
  -8   0   4      168.67      170.37      7.10 o 
  -7   0   4       85.59       90.32      3.84 o 
  -6   0   4       46.92       43.40      1.05 o 
  -5   0   4      132.97      135.85      3.70 o 
  -4   0   4        7.75       10.52      0.71 o 
  -3   0   4      803.66      810.54     16.74 o 
  -2   0   4      416.60      452.48     11.15 o 
  -1   0   4       35.51       31.27      0.92 o 
   0   0   4      313.43      319.08      7.67 o 
   1   0   4      205.44      192.92      3.03 o 
   2   0   4       49.66       43.83      1.40 o 
   3   0   4      363.84      382.31      8.93 o 
   4   0   4        2.32        1.69      1.04 o 
   5   0   4        1.28        1.13      1.14 o 
   6   0   4        1.02        1.53      1.31 o 
   7   0   4       32.61       31.48      1.68 o 
  -8   1   4       28.29       28.80      1.06 o 
  -7   1   4      127.03      129.79      3.53 o 
  -6   1   4        5.05        6.38      0.85 o 
  -5   1   4      791.84      755.86     23.80 o 
  -4   1   4       56.14       51.59      0.85 o 
  -3   1   4       31.96       33.98      0.75 o 
  -2   1   4       40.79       58.14      0.85 o 
  -1   1   4      394.44      388.29      5.94 o 
   0   1   4       75.98       97.10      2.34 o 
   1   1   4      177.26      174.92      3.18 o 
   2   1   4     1081.79     1026.93     20.53 o 
   3   1   4      671.25      647.67     16.12 o 
   4   1   4        7.39        7.61      1.43 o 
   5   1   4       36.82       35.60      1.34 o 
   6   1   4        1.37        1.41      1.48 o 
  -9   2   4        1.78        2.67      1.21 o 
  -8   2   4        3.90        4.07      1.04 o 
  -7   2   4        9.38        9.95      1.03 o 
  -6   2   4        1.30        1.14      0.79 o 
  -5   2   4        6.69        7.81      0.75 o 
  -4   2   4      550.81      559.50      6.25 o 
  -3   2   4      412.85      410.17      6.70 o 
  -2   2   4       48.49       48.00      0.85 o 
  -1   2   4      521.22      523.63     11.63 o 
   0   2   4      418.87      374.44      4.33 o 
   1   2   4      117.00      114.84      1.45 o 
   2   2   4        0.14        0.38      1.06 o 
   3   2   4      205.19      199.62      4.46 o 
   4   2   4      158.49      158.36      7.42 o 
   5   2   4       46.25       45.64      1.99 o 
   6   2   4        1.24        0.77      1.98 o 
  -9   3   4       64.45       58.88      2.82 o 
  -8   3   4        4.04        4.35      1.06 o 
  -7   3   4        5.13        5.20      0.93 o 
  -6   3   4      125.42      121.38      4.20 o 
  -5   3   4      256.01      241.38      5.56 o 
  -4   3   4      556.82      559.46     20.64 o 
  -3   3   4        5.52        5.97      0.78 o 
  -2   3   4      831.94      810.63      5.77 o 
  -1   3   4       70.52       66.80      1.33 o 
   0   3   4      754.26      753.69     17.26 o 
   1   3   4       25.52       23.70      1.52 o 
   2   3   4        0.01        1.58      1.14 o 
   3   3   4       24.28       25.59      2.22 o 
   4   3   4        0.64        1.35      1.40 o 
   5   3   4      115.62      109.74      2.57 o 
  -8   4   4        0.70        1.92      1.09 o 
  -7   4   4       65.76       62.59      2.62 o 
  -6   4   4       29.00       31.61      1.26 o 
  -5   4   4      348.96      338.23      5.43 o 
  -4   4   4       22.60       19.04      0.78 o 
  -3   4   4      281.19      259.58      2.18 o 
  -2   4   4      465.28      443.53      4.14 o 
  -1   4   4       67.70       65.47      1.16 o 
   0   4   4        3.99        4.03      1.06 o 
   1   4   4       80.01       91.09      1.53 o 
   2   4   4        0.14        1.08      1.23 o 
   3   4   4        0.44        0.75      1.37 o 
   4   4   4        8.73        7.44      1.56 o 
  -8   5   4        1.81        2.97      1.14 o 
  -7   5   4       14.86       15.91      1.00 o 
  -6   5   4        0.61        1.94      0.88 o 
  -5   5   4       27.31       27.07      1.28 o 
  -4   5   4      528.01      492.03      9.76 o 
  -3   5   4      255.52      258.41      5.44 o 
  -2   5   4       10.84       11.94      0.88 o 
  -1   5   4       19.52       20.43      0.95 o 
   0   5   4        8.63       10.86      1.36 o 
   1   5   4        0.27        2.15      1.18 o 
   2   5   4        0.60        1.79      1.46 o 
   3   5   4       20.10       23.07      1.58 o 
   4   5   4       46.29       38.66      2.92 o 
  -8   6   4      143.77      143.59      6.14 o 
  -7   6   4        5.76        6.71      1.06 o 
  -6   6   4        0.03        1.91      1.00 o 
  -5   6   4        3.19        4.68      0.91 o 
  -4   6   4       25.80       26.59      0.92 o 
  -3   6   4        8.55       11.86      0.90 o 
  -2   6   4       68.94       73.66      1.06 o 
  -1   6   4       93.21       96.28      1.72 o 
   0   6   4       53.43       50.70      1.46 o 
   1   6   4        0.01        0.95      1.42 o 
   2   6   4        0.80        1.22      1.47 o 
   3   6   4       27.94       24.06      2.34 o 
  -7   7   4       68.66       62.88      3.38 o 
  -6   7   4      128.27      126.57      4.15 o 
  -5   7   4       54.75       55.88      1.94 o 
  -4   7   4      202.72      207.55      1.92 o 
  -3   7   4        8.30        7.11      1.07 o 
  -2   7   4        2.27        1.85      1.08 o 
  -1   7   4        0.45       -0.04      1.20 o 
   0   7   4       32.11       35.53      1.51 o 
   1   7   4       97.52       92.35      8.01 o 
  -5   8   4        1.51        1.85      1.16 o 
  -4   8   4        3.16        4.12      1.20 o 
  -3   8   4      255.06      257.48      6.42 o 
  -2   8   4       20.87       21.64      1.31 o 
  -1   8   4       17.24       14.61      1.52 o 
  -1  -8   5       28.40       29.64      1.41 o 
   0  -8   5        0.59        1.54      1.18 o 
   1  -8   5        5.05        6.16      1.11 o 
   2  -8   5        0.53        0.71      1.13 o 
   3  -8   5       39.19       35.08      1.81 o 
   4  -8   5        0.01        0.47      1.34 o 
  -3  -7   5       18.33       16.43      1.23 o 
  -2  -7   5       40.36       43.12      1.36 o 
  -1  -7   5       72.76       79.13      1.31 o 
   0  -7   5        0.02        0.37      1.03 o 
   1  -7   5       15.88       17.60      1.01 o 
   2  -7   5        7.23        6.13      1.02 o 
   3  -7   5        3.09        2.56      1.11 o 
   4  -7   5        1.71        2.25      1.20 o 
   5  -7   5       14.81       12.70      2.01 o 
  -4  -6   5        4.53        4.60      1.11 o 
  -3  -6   5        0.15        1.14      0.95 o 
  -2  -6   5        1.87        2.78      0.92 o 
  -1  -6   5        3.10        4.53      1.03 o 
   0  -6   5       93.13       97.38      2.10 o 
   1  -6   5      186.38      188.71      3.03 o 
   2  -6   5       36.75       31.25      1.33 o 
   3  -6   5       13.02       10.56      1.02 o 
   4  -6   5       58.21       66.28      1.38 o 
   5  -6   5       20.73       18.47      1.44 o 
   6  -6   5        3.21        4.96      1.79 o 
  -5  -5   5       91.78       88.13      2.68 o 
  -4  -5   5       42.09       38.45      1.38 o 
  -3  -5   5       48.26       51.06      1.07 o 
  -2  -5   5      200.92      194.61      5.43 o 
  -1  -5   5      127.50      129.63      1.19 o 
   0  -5   5       16.80       18.38      0.96 o 
   1  -5   5      127.55      129.02      4.26 o 
   2  -5   5      534.30      521.49     23.50 o 
   3  -5   5      174.13      168.69      5.01 o 
   4  -5   5      225.50      235.94      5.24 o 
   5  -5   5       32.48       31.98      1.39 o 
   6  -5   5        1.27        1.44      1.57 o 
  -6  -4   5       64.61       61.56      1.90 o 
  -5  -4   5      105.99      107.76      4.54 o 
  -4  -4   5        3.22        4.34      0.89 o 
  -3  -4   5       94.16      101.79      2.95 o 
  -2  -4   5        1.34        3.62      0.84 o 
  -1  -4   5      614.70      592.97     13.25 o 
   0  -4   5       26.89       28.50      0.84 o 
   1  -4   5      288.02      257.60      7.07 o 
   2  -4   5      131.18      136.85      3.39 o 
   3  -4   5       15.30       14.69      1.13 o 
   4  -4   5       73.06       67.38      2.65 o 
   5  -4   5       34.27       37.47      1.44 o 
   6  -4   5       37.77       40.67      1.78 o 
   7  -4   5       21.49       17.70      1.87 o 
  -7  -3   5       41.34       37.19      1.25 o 
  -6  -3   5      150.87      156.00      2.13 o 
  -5  -3   5        1.99        4.05      0.89 o 
  -4  -3   5       32.45       36.29      1.03 o 
  -3  -3   5       82.69       76.55      0.88 o 
  -2  -3   5        0.02        0.87      0.75 o 
  -1  -3   5       20.63       22.12      1.08 o 
   0  -3   5      995.64      957.94     34.02 o 
   1  -3   5      100.17       89.33      2.64 o 
   2  -3   5        0.32        2.01      1.01 o 
   3  -3   5       83.87       90.91      3.98 o 
   4  -3   5       33.86       34.34      1.43 o 
   5  -3   5        3.12        1.51      1.23 o 
   6  -3   5        0.14        1.67      1.97 o 
   7  -3   5       37.77       31.15      4.13 o 
  -7  -2   5       39.38       41.39      1.18 o 
  -6  -2   5       28.88       26.62      0.97 o 
  -5  -2   5      387.44      417.34     13.04 o 
  -4  -2   5       18.21       18.59      1.00 o 
  -3  -2   5      105.95      118.13      1.15 o 
  -2  -2   5        2.31        2.25      0.72 o 
  -1  -2   5      112.65      119.58      2.13 o 
   0  -2   5      703.55      655.34     17.76 o 
   1  -2   5       34.00       41.35      1.33 o 
   2  -2   5       50.31       50.00      1.27 o 
   3  -2   5        0.14        0.91      1.20 o 
   4  -2   5       83.43       92.61      1.89 o 
   5  -2   5       11.48       11.22      1.46 o 
   6  -2   5        0.03       -0.24      1.68 o 
   7  -2   5       57.60       48.69      3.93 o 
  -8  -1   5       25.32       22.72      1.45 o 
  -7  -1   5        4.86        5.41      1.02 o 
  -6  -1   5        0.08        0.74      0.89 o 
  -5  -1   5        1.73        1.19      0.78 o 
  -4  -1   5      159.83      175.68      6.94 o 
  -3  -1   5      673.32      696.62     13.61 o 
  -2  -1   5      378.68      372.74      5.57 o 
  -1  -1   5      668.15      614.88      3.38 o 
   0  -1   5      564.43      566.41     17.44 o 
   1  -1   5       76.73       74.27      1.14 o 
   2  -1   5       75.24       66.78      3.98 o 
   3  -1   5       28.85       33.92      1.33 o 
   4  -1   5       29.55       31.03      1.24 o 
   5  -1   5      238.64      247.75      8.96 o 
   6  -1   5       28.43       30.64      1.62 o 
  -8   0   5       26.27       27.71      1.92 o 
  -7   0   5      166.44      165.29      3.66 o 
  -6   0   5       30.67       36.78      1.07 o 
  -5   0   5       39.36       33.23      1.25 o 
  -4   0   5       15.26       14.27      0.71 o 
  -3   0   5        2.38        2.29      0.67 o 
  -2   0   5       73.19       65.72      1.60 o 
  -1   0   5        0.67        3.85      0.78 o 
   0   0   5      483.07      464.35     15.22 o 
   1   0   5     1214.32     1137.66     21.64 o 
   2   0   5      117.01      116.41      3.12 o 
   3   0   5       10.97        9.71      1.26 o 
   4   0   5       48.84       50.81      1.42 o 
   5   0   5        7.08        5.84      1.29 o 
   6   0   5        2.56        2.43      1.56 o 
  -8   1   5        1.67        2.07      1.46 o 
  -7   1   5       24.52       25.31      0.97 o 
  -6   1   5       39.28       41.38      1.91 o 
  -5   1   5      106.07      100.29      1.01 o 
  -4   1   5     1996.01     1966.17     51.66 o 
  -3   1   5      136.62      133.20      2.12 o 
  -2   1   5       15.93       18.95      0.79 o 
  -1   1   5      113.15      116.07      1.60 o 
   0   1   5        0.14        1.09      0.81 o 
   1   1   5        0.94        2.80      0.94 o 
   2   1   5      621.26      600.49     11.27 o 
   3   1   5      651.84      643.76     10.82 o 
   4   1   5       64.47       66.05      1.79 o 
   5   1   5        0.37        1.23      1.46 o 
   6   1   5        0.22        0.45      1.79 o 
  -8   2   5        9.31        8.53      1.04 o 
  -7   2   5        8.54        8.99      1.06 o 
  -6   2   5      206.05      201.40      2.48 o 
  -5   2   5      151.26      150.57      3.89 o 
  -4   2   5      308.23      312.32      2.68 o 
  -3   2   5      384.65      379.78      7.53 o 
  -2   2   5      289.41      276.24      5.22 o 
  -1   2   5        0.04        0.54      0.74 o 
   0   2   5       63.57       56.31      1.67 o 
   1   2   5      127.52      121.20      6.20 o 
   2   2   5       15.03       15.47      1.26 o 
   3   2   5        0.00        0.33      1.41 o 
   4   2   5       43.97       43.12      1.63 o 
   5   2   5       27.65       29.18      2.31 o 
  -8   3   5       59.76       56.37      1.90 o 
  -7   3   5      171.43      169.44      5.27 o 
  -6   3   5      268.12      274.60     11.55 o 
  -5   3   5       74.62       78.28      1.05 o 
  -4   3   5      225.39      222.10      4.52 o 
  -3   3   5       90.47       90.86      0.91 o 
  -2   3   5       94.84       99.30      1.75 o 
  -1   3   5       37.35       45.14      1.66 o 
   0   3   5       46.14       48.90      1.14 o 
   1   3   5      563.06      554.21      3.75 o 
   2   3   5       11.54       14.28      1.35 o 
   3   3   5        7.61        8.64      1.33 o 
   4   3   5       13.31       15.29      1.66 o 
   5   3   5       12.33       12.48      2.74 o 
  -8   4   5       18.31       17.17      1.13 o 
  -7   4   5        0.00        0.43      0.95 o 
  -6   4   5       18.61       19.20      0.95 o 
  -5   4   5       38.40       45.27      0.87 o 
  -4   4   5      390.03      350.94      2.99 o 
  -3   4   5       29.34       34.87      0.85 o 
  -2   4   5        6.71        8.39      0.86 o 
  -1   4   5        1.60        1.84      0.88 o 
   0   4   5        2.44        1.47      1.11 o 
   1   4   5       99.55      100.46      1.95 o 
   2   4   5       43.68       47.56      4.64 o 
   3   4   5       86.41       94.34      6.44 o 
   4   4   5       53.95       53.87      1.81 o 
  -8   5   5       77.14       80.07      1.63 o 
  -7   5   5       51.45       54.32      1.63 o 
  -6   5   5        1.59        2.52      0.95 o 
  -5   5   5        2.34        3.88      0.87 o 
  -4   5   5       12.38       17.94      0.87 o 
  -3   5   5      127.04      118.07      1.07 o 
  -2   5   5      169.30      173.51      1.55 o 
  -1   5   5      186.59      189.54      2.15 o 
   0   5   5      158.04      164.91      6.24 o 
   1   5   5       14.13       16.05      1.71 o 
   2   5   5       82.55       83.13      2.12 o 
   3   5   5       11.97       12.48      1.81 o 
  -7   6   5       46.86       49.58      1.79 o 
  -6   6   5      127.06      126.37      4.42 o 
  -5   6   5      136.66      133.50      4.19 o 
  -4   6   5        0.58        1.23      0.96 o 
  -3   6   5       61.04       59.03      1.06 o 
  -2   6   5        1.80        3.55      1.04 o 
  -1   6   5       72.76       71.07      1.45 o 
   0   6   5      100.67      104.68      5.43 o 
   1   6   5      157.55      151.73      1.76 o 
   2   6   5       83.51       76.53      1.78 o 
  -6   7   5        0.41        0.82      1.11 o 
  -5   7   5       79.66       81.42      3.34 o 
  -4   7   5       55.37       54.15      1.47 o 
  -3   7   5      118.65      127.39      2.29 o 
  -2   7   5        6.18        5.23      1.22 o 
  -1   7   5       41.11       42.42      2.25 o 
   0   7   5       14.90       17.34      1.60 o 
  -4   8   5        1.63        2.08      1.30 o 
  -3   8   5        0.85        1.05      1.32 o 
  -2   8   5      140.29      121.36      3.14 o 
  -1  -8   6        0.28        0.98      1.35 o 
   0  -8   6        5.30        5.34      1.41 o 
   1  -8   6       10.90       10.33      1.36 o 
   2  -8   6       17.65       16.28      1.38 o 
   3  -8   6        2.58        2.15      1.43 o 
  -3  -7   6        7.14        6.71      1.25 o 
  -2  -7   6       33.51       34.82      1.15 o 
  -1  -7   6      152.57      159.62      2.74 o 
   0  -7   6      208.36      223.11      2.62 o 
   1  -7   6       14.73       16.80      1.32 o 
   2  -7   6        8.28        8.25      1.23 o 
   3  -7   6        2.34        2.51      1.28 o 
   4  -7   6       22.98       24.40      1.55 o 
   5  -7   6        3.74        1.12      1.65 o 
  -4  -6   6        3.40        3.52      1.14 o 
  -3  -6   6        0.36        0.85      1.16 o 
  -2  -6   6       33.02       33.48      1.02 o 
  -1  -6   6       24.19       24.42      0.93 o 
   0  -6   6        0.25        1.00      0.95 o 
   1  -6   6      232.87      238.53      6.21 o 
   2  -6   6      208.84      208.90      6.28 o 
   3  -6   6       27.55       26.02      1.69 o 
   4  -6   6       15.90       18.03      1.64 o 
   5  -6   6        0.53        1.35      1.62 o 
  -5  -5   6       22.30       20.18      1.20 o 
  -4  -5   6       98.26      100.33      2.64 o 
  -3  -5   6      208.26      208.99      5.50 o 
  -2  -5   6       79.33       82.99      1.55 o 
  -1  -5   6       20.17       20.28      0.91 o 
   0  -5   6      107.08      108.21      1.87 o 
   1  -5   6        0.18        0.81      0.87 o 
   2  -5   6       13.09       13.80      1.03 o 
   3  -5   6       41.62       38.88      1.30 o 
   4  -5   6       10.39       10.60      1.32 o 
   5  -5   6      168.06      167.24      2.23 o 
   6  -5   6        9.87       10.61      2.50 o 
  -6  -4   6        5.70        4.47      1.16 o 
  -5  -4   6       63.85       64.52      2.80 o 
  -4  -4   6       58.66       61.28      1.47 o 
  -3  -4   6        1.61        1.63      0.85 o 
  -2  -4   6       13.30       17.40      0.85 o 
  -1  -4   6        0.94        2.35      0.80 o 
   0  -4   6      555.90      583.54      2.21 o 
   1  -4   6        9.82       11.29      0.92 o 
   2  -4   6       13.66        9.56      1.13 o 
   3  -4   6        1.99        2.58      1.21 o 
   4  -4   6        0.83        2.79      1.37 o 
   5  -4   6       30.39       32.81      1.54 o 
   6  -4   6       37.27       37.42      1.74 o 
  -7  -3   6       46.69       42.89      3.04 o 
  -6  -3   6       67.50       64.13      1.39 o 
  -5  -3   6      155.20      163.39      1.72 o 
  -4  -3   6       25.81       29.41      0.87 o 
  -3  -3   6        0.91        0.81      0.78 o 
  -2  -3   6       18.87       19.19      0.78 o 
  -1  -3   6        6.73        8.60      0.77 o 
   0  -3   6      156.19      143.96      3.77 o 
   1  -3   6       94.05       89.26      1.60 o 
   2  -3   6       39.86       37.67      1.35 o 
   3  -3   6       28.39       27.85      1.31 o 
   4  -3   6       38.91       41.67      1.40 o 
   5  -3   6      106.96      101.63      3.82 o 
   6  -3   6       71.13       75.52      2.73 o 
  -7  -2   6       37.11       36.36      1.42 o 
  -6  -2   6        4.77        4.91      0.94 o 
  -5  -2   6       52.87       48.68      1.67 o 
  -4  -2   6       50.49       65.72      0.89 o 
  -3  -2   6       99.03       94.28      1.92 o 
  -2  -2   6      521.15      534.61     14.69 o 
  -1  -2   6      575.04      540.53     15.00 o 
   0  -2   6       34.88       34.53      0.92 o 
   1  -2   6      219.87      206.56      1.61 o 
   2  -2   6       29.24       28.59      1.28 o 
   3  -2   6       84.75       79.41      1.72 o 
   4  -2   6       26.29       23.64      1.45 o 
   5  -2   6      297.26      283.00     10.44 o 
   6  -2   6       13.73       11.75      1.85 o 
  -8  -1   6       70.10       62.22      2.85 o 
  -7  -1   6      140.92      139.33      2.80 o 
  -6  -1   6       72.45       75.37      2.38 o 
  -5  -1   6        9.51       13.49      0.98 o 
  -4  -1   6       13.58       16.86      1.20 o 
  -3  -1   6        7.44        7.14      0.75 o 
  -2  -1   6       46.00       49.51      0.84 o 
  -1  -1   6      273.68      274.83      5.90 o 
   0  -1   6      727.54      698.20     22.01 o 
   1  -1   6      245.59      246.31      5.90 o 
   2  -1   6       84.83       73.18      3.59 o 
   3  -1   6       71.13       66.45      1.56 o 
   4  -1   6        3.62        6.69      1.43 o 
   5  -1   6        0.79        1.45      1.81 o 
   6  -1   6       18.97       17.44      2.13 o 
  -8   0   6      157.64      154.20      9.54 o 
  -7   0   6       10.62       11.06      1.19 o 
  -6   0   6      235.95      234.28      6.73 o 
  -5   0   6       93.80      101.65      2.25 o 
  -4   0   6      243.85      236.25      5.88 o 
  -3   0   6       41.37       39.09      0.78 o 
  -2   0   6       32.46       36.03      0.79 o 
  -1   0   6       80.55       72.49      1.80 o 
   0   0   6      292.57      259.51      6.00 o 
   1   0   6      481.09      474.95      8.04 o 
   2   0   6      485.74      470.62      7.44 o 
   3   0   6       89.51       97.15      3.01 o 
   4   0   6       95.50       98.22      3.04 o 
   5   0   6       17.98       17.82      1.60 o 
   6   0   6        1.88        1.95      1.95 o 
  -8   1   6       20.44       22.47      1.41 o 
  -7   1   6      165.28      161.14      7.18 o 
  -6   1   6      334.17      339.38      8.94 o 
  -5   1   6       60.44       66.45      2.84 o 
  -4   1   6        1.17        1.35      0.77 o 
  -3   1   6      192.10      209.93      6.74 o 
  -2   1   6       18.35       23.61      0.78 o 
  -1   1   6        5.98        9.92      0.83 o 
   0   1   6       39.42       36.78      1.00 o 
   1   1   6      189.52      193.75      3.60 o 
   2   1   6       77.02       83.05      1.94 o 
   3   1   6       26.58       27.85      1.33 o 
   4   1   6       13.84       13.96      1.88 o 
   5   1   6        7.03        7.75      2.06 o 
  -8   2   6      149.64      142.66      3.98 o 
  -7   2   6       82.63       82.27      3.22 o 
  -6   2   6       15.67       14.29      0.86 o 
  -5   2   6       48.61       50.42      0.88 o 
  -4   2   6        6.09        6.56      0.81 o 
  -3   2   6      139.25      127.92      4.58 o 
  -2   2   6      124.86      123.43      2.19 o 
  -1   2   6       70.94       71.30      0.97 o 
   0   2   6       52.99       54.01      1.36 o 
   1   2   6      396.66      396.37      6.30 o 
   2   2   6        5.53        5.30      1.40 o 
   3   2   6       19.24       20.72      1.57 o 
   4   2   6       21.16       23.19      1.84 o 
   5   2   6        0.72        1.57      2.09 o 
  -8   3   6       19.35       19.97      1.14 o 
  -7   3   6        5.42        7.13      1.11 o 
  -6   3   6      119.25      122.22      2.10 o 
  -5   3   6      104.39      106.55      3.10 o 
  -4   3   6       31.28       31.28      0.92 o 
  -3   3   6        6.89        7.98      0.84 o 
  -2   3   6       27.60       28.79      0.89 o 
  -1   3   6      188.45      187.48      1.75 o 
   0   3   6      116.19      110.18      1.94 o 
   1   3   6       26.77       27.01      1.30 o 
   2   3   6      352.19      359.58     14.38 o 
   3   3   6        4.95        5.20      1.59 o 
   4   3   6        2.23        1.20      1.78 o 
  -8   4   6       34.53       29.84      1.16 o 
  -7   4   6       27.54       27.43      1.05 o 
  -6   4   6       13.16       14.98      0.97 o 
  -5   4   6        0.00        1.49      0.90 o 
  -4   4   6      188.35      206.38      1.89 o 
  -3   4   6      604.46      604.94      2.60 o 
  -2   4   6      337.35      348.01      6.12 o 
  -1   4   6      155.36      148.75      2.90 o 
   0   4   6       28.20       26.99      1.73 o 
   1   4   6       14.33       15.00      1.46 o 
   2   4   6       63.26       62.38      1.69 o 
   3   4   6       80.85       79.40     10.54 o 
  -8   5   6        9.92        9.75      1.18 o 
  -7   5   6      128.73      127.99      2.40 o 
  -6   5   6       59.71       60.96      1.61 o 
  -5   5   6       19.07       17.96      1.00 o 
  -4   5   6      124.60      126.93      1.71 o 
  -3   5   6        6.45        4.58      0.94 o 
  -2   5   6        5.40        6.06      1.04 o 
  -1   5   6      113.44      114.69      2.94 o 
   0   5   6      127.90      130.55      3.49 o 
   1   5   6       67.60       63.64      1.52 o 
   2   5   6        0.41        0.76      1.62 o 
  -7   6   6       51.73       52.00      1.22 o 
  -6   6   6      119.07      116.48      2.22 o 
  -5   6   6      273.03      278.40      6.47 o 
  -4   6   6       61.58       66.88      2.17 o 
  -3   6   6        9.16        9.99      1.06 o 
  -2   6   6        0.61        1.73      1.12 o 
  -1   6   6        0.01        0.24      1.33 o 
   0   6   6        0.04        0.67      1.53 o 
   1   6   6       12.31       12.15      1.73 o 
  -6   7   6      141.40      137.82      4.82 o 
  -5   7   6       11.46       11.84      1.21 o 
  -4   7   6       14.63       15.28      1.23 o 
  -3   7   6        1.93        2.00      1.20 o 
  -2   7   6       30.72       30.65      1.36 o 
  -1   7   6        1.98        2.74      1.56 o 
   1  -8   7        0.10        0.58      2.33 o 
  -2  -7   7       51.68       49.61      2.33 o 
  -1  -7   7       49.92       49.94      1.29 o 
   0  -7   7       14.94       14.15      1.13 o 
   1  -7   7       38.92       37.96      1.24 o 
   2  -7   7       10.29       12.37      1.26 o 
   3  -7   7       19.94       18.52      1.58 o 
   4  -7   7        4.68        4.60      1.65 o 
  -4  -6   7       89.69       83.02      6.18 o 
  -3  -6   7       31.97       30.24      1.18 o 
  -2  -6   7       11.62       11.59      1.04 o 
  -1  -6   7       22.49       23.56      1.09 o 
   0  -6   7        2.34        2.50      1.01 o 
   1  -6   7        0.02        1.35      1.06 o 
   2  -6   7       45.78       45.87      2.00 o 
   3  -6   7       42.26       39.69      1.99 o 
   4  -6   7       59.28       55.45      6.19 o 
   5  -6   7      107.72       96.26     15.82 o 
  -5  -5   7        0.21        0.96      1.18 o 
  -4  -5   7      127.11      124.19      2.16 o 
  -3  -5   7       12.51       11.37      0.95 o 
  -2  -5   7       30.54       34.88      1.08 o 
  -1  -5   7        0.38        1.19      0.91 o 
   0  -5   7        8.82       10.61      0.95 o 
   1  -5   7        0.17        0.39      1.00 o 
   2  -5   7       42.29       40.44      1.33 o 
   3  -5   7      115.10      117.44      1.87 o 
   4  -5   7        4.58        5.10      1.49 o 
   5  -5   7        0.84        1.19      1.55 o 
  -6  -4   7       25.96       24.59      1.24 o 
  -5  -4   7       22.73       21.99      1.16 o 
  -4  -4   7       90.32       91.39      1.95 o 
  -3  -4   7        2.01        3.32      0.94 o 
  -2  -4   7       58.53       59.29      1.14 o 
  -1  -4   7        7.58        6.55      0.84 o 
   0  -4   7       22.02       24.05      0.93 o 
   1  -4   7      377.73      375.03     13.43 o 
   2  -4   7       31.56       34.25      2.12 o 
   3  -4   7       29.15       32.08      1.82 o 
   4  -4   7        4.20        4.16      1.46 o 
   5  -4   7       45.20       47.56      2.07 o 
  -6  -3   7        2.40        3.41      1.06 o 
  -5  -3   7        8.90        8.05      0.95 o 
  -4  -3   7      109.53      117.73      2.58 o 
  -3  -3   7      198.47      197.32      4.58 o 
  -2  -3   7       38.66       41.28      0.91 o 
  -1  -3   7       27.26       27.35      0.86 o 
   0  -3   7       86.94       95.80      1.13 o 
   1  -3   7      113.84      119.65      1.82 o 
   2  -3   7      110.03       99.29      1.48 o 
   3  -3   7       67.66       72.57      1.55 o 
   4  -3   7       29.58       31.90      1.47 o 
   5  -3   7       34.99       36.31      5.50 o 
  -7  -2   7       34.42       30.70      1.56 o 
  -6  -2   7        0.62        1.39      1.02 o 
  -5  -2   7        1.77        2.77      0.95 o 
  -4  -2   7        3.31        2.57      0.83 o 
  -3  -2   7        8.14       12.51      0.77 o 
  -2  -2   7      772.58      718.85     17.54 o 
  -1  -2   7      848.01      861.45     24.88 o 
   0  -2   7      142.50      137.01      3.21 o 
   1  -2   7        0.58        1.91      1.13 o 
   2  -2   7        1.59        1.84      1.29 o 
   3  -2   7       20.24       19.47      1.42 o 
   4  -2   7        0.05        0.64      1.50 o 
   5  -2   7        1.79        3.31      1.69 o 
  -7  -1   7       86.75       83.22      1.19 o 
  -6  -1   7      131.25      129.46      4.48 o 
  -5  -1   7        8.93       11.73      0.98 o 
  -4  -1   7       70.79       78.13      1.56 o 
  -3  -1   7        0.17        0.54      0.77 o 
  -2  -1   7      100.10      105.37      3.16 o 
  -1  -1   7        1.90        1.51      0.80 o 
   0  -1   7      218.34      210.08      5.77 o 
   1  -1   7      236.19      238.25      5.90 o 
   2  -1   7      129.66      130.97      2.22 o 
   3  -1   7       19.21       23.40      1.54 o 
   4  -1   7       48.61       49.96      1.86 o 
   5  -1   7        0.10        0.75      1.96 o 
  -8   0   7        0.57        1.11      1.16 o 
  -7   0   7      103.93       99.36      3.98 o 
  -6   0   7       20.26       21.23      0.97 o 
  -5   0   7      112.87      122.66      4.28 o 
  -4   0   7       33.16       36.58      1.08 o 
  -3   0   7      180.56      182.02      3.58 o 
  -2   0   7      114.61      106.17      2.96 o 
  -1   0   7       14.88       13.97      0.83 o 
   0   0   7       60.07       58.74      1.39 o 
   1   0   7        1.96        2.86      1.00 o 
   2   0   7       22.25       22.66      1.21 o 
   3   0   7       70.70       67.55      2.93 o 
   4   0   7       73.34       83.63      3.70 o 
   5   0   7       66.82       67.17      3.23 o 
  -8   1   7       43.93       39.27      1.93 o 
  -7   1   7       27.37       31.30      1.18 o 
  -6   1   7      107.64      111.81      3.57 o 
  -5   1   7       64.32       67.81      0.93 o 
  -4   1   7       57.98       61.52      0.89 o 
  -3   1   7      324.56      315.18      5.96 o 
  -2   1   7       25.65       26.42      0.98 o 
  -1   1   7      327.88      304.78      6.53 o 
   0   1   7      225.21      227.76      4.91 o 
   1   1   7       19.39       18.62      1.08 o 
   2   1   7       14.91       15.22      1.22 o 
   3   1   7       52.24       54.61      1.63 o 
   4   1   7        0.03        0.71      2.13 o 
   5   1   7        9.33       10.73      2.70 o 
  -8   2   7        1.44        2.10      1.13 o 
  -7   2   7       90.04       92.40      2.32 o 
  -6   2   7      254.89      260.10      5.07 o 
  -5   2   7      216.62      217.08      3.00 o 
  -4   2   7       11.03       13.83      0.83 o 
  -3   2   7       27.99       28.76      0.90 o 
  -2   2   7      292.51      287.06      5.28 o 
  -1   2   7        8.03        9.73      0.93 o 
   0   2   7       30.93       34.57      1.08 o 
   1   2   7       98.16       99.13      1.42 o 
   2   2   7      126.97      130.80      9.33 o 
   3   2   7        1.16        1.59      1.79 o 
   4   2   7       37.72       36.09      3.03 o 
  -8   3   7        7.16        6.54      1.16 o 
  -7   3   7       48.04       48.41      1.24 o 
  -6   3   7        0.06        0.24      0.94 o 
  -5   3   7      126.32      127.74      1.32 o 
  -4   3   7      225.48      231.48      4.08 o 
  -3   3   7      365.56      367.42      7.75 o 
  -2   3   7      297.35      312.42      4.97 o 
  -1   3   7        5.54        7.09      0.95 o 
   0   3   7       38.23       40.46      1.22 o 
   1   3   7       18.24       18.34      1.36 o 
   2   3   7        8.25       12.09      1.57 o 
   3   3   7      123.82      110.85      6.44 o 
  -8   4   7      131.76      124.45      5.26 o 
  -7   4   7       50.47       51.32      1.46 o 
  -6   4   7        0.49        1.13      1.04 o 
  -5   4   7      115.83      117.28      1.60 o 
  -4   4   7        1.19        2.96      1.00 o 
  -3   4   7       68.41       76.57      1.22 o 
  -2   4   7       65.18       65.69      1.44 o 
  -1   4   7      115.03      118.64      2.48 o 
   0   4   7       84.60       80.57      4.52 o 
   1   4   7        4.63        5.32      1.58 o 
   2   4   7        7.62        8.22      1.60 o 
  -7   5   7       25.15       22.81      1.19 o 
  -6   5   7       84.40       83.37      2.20 o 
  -5   5   7       50.21       52.07      1.12 o 
  -4   5   7        0.73        1.20      1.01 o 
  -3   5   7       10.26       14.11      1.07 o 
  -2   5   7        4.76        5.59      1.06 o 
  -1   5   7        5.03        5.89      1.33 o 
   0   5   7       28.85       27.87      1.47 o 
   1   5   7       70.86       65.76      1.68 o 
  -6   6   7       96.10       91.46      2.55 o 
  -5   6   7       13.94       14.49      1.16 o 
  -4   6   7       16.99       15.94      1.12 o 
  -3   6   7        3.55        4.59      1.14 o 
  -2   6   7        1.18        0.97      1.28 o 
  -1   6   7       14.77       17.23      1.73 o 
   0   6   7       85.38       85.03      2.95 o 
  -4   7   7       13.08       13.74      1.29 o 
  -3   7   7        5.75        6.20      1.32 o 
  -1  -7   8        6.42        6.52      1.23 o 
   0  -7   8        9.92       10.96      1.23 o 
   1  -7   8       25.31       27.44      1.40 o 
   2  -7   8       46.42       49.37      1.57 o 
  -3  -6   8       35.59       30.90      1.34 o 
  -2  -6   8       56.28       62.50      1.36 o 
  -1  -6   8       21.35       22.16      1.14 o 
   0  -6   8       22.56       22.61      1.17 o 
   1  -6   8        0.27        0.83      1.24 o 
   2  -6   8      110.76      107.13      3.49 o 
   3  -6   8       13.24       11.32      1.54 o 
   4  -6   8        9.26        9.18      2.02 o 
  -4  -5   8        0.72        1.26      1.16 o 
  -3  -5   8      116.32      112.78      5.60 o 
  -2  -5   8        3.41        4.38      1.01 o 
  -1  -5   8       43.67       47.62      1.58 o 
   0  -5   8       58.09       62.42      1.16 o 
   1  -5   8      108.90      118.93      4.78 o 
   2  -5   8       30.82       28.99      3.01 o 
   3  -5   8       32.59       33.01      3.04 o 
   4  -5   8       33.76       34.16      4.27 o 
  -5  -4   8       44.15       41.33      1.34 o 
  -4  -4   8      158.91      158.83      3.57 o 
  -3  -4   8      100.31      104.48      3.72 o 
  -2  -4   8       96.06      101.95      3.37 o 
  -1  -4   8       84.14       81.50      2.74 o 
   0  -4   8       19.14       18.55      1.07 o 
   1  -4   8        1.66        1.64      1.32 o 
   2  -4   8       42.13       37.77      1.37 o 
   3  -4   8       29.34       29.53      1.42 o 
   4  -4   8       16.19       15.06      1.61 o 
   5  -4   8       10.10        8.56      1.72 o 
  -6  -3   8       33.31       32.49      1.14 o 
  -5  -3   8        1.79        1.97      0.99 o 
  -4  -3   8       39.33       37.11      1.05 o 
  -3  -3   8      158.42      172.97      1.53 o 
  -2  -3   8      349.05      335.04      8.07 o 
  -1  -3   8      106.56      109.32      1.76 o 
   0  -3   8       16.08       17.11      1.01 o 
   1  -3   8       21.28       22.37      1.23 o 
   2  -3   8        0.01        1.63      1.30 o 
   3  -3   8       23.58       20.04      1.37 o 
   4  -3   8       22.64       22.41      1.75 o 
   5  -3   8       44.52       36.75      1.87 o 
  -7  -2   8        6.34        6.23      1.24 o 
  -6  -2   8       19.54       18.95      1.08 o 
  -5  -2   8        1.06        0.97      0.96 o 
  -4  -2   8       84.79       88.26      1.22 o 
  -3  -2   8       24.61       28.54      0.88 o 
  -2  -2   8       36.62       34.48      0.92 o 
  -1  -2   8       89.22       90.10      1.48 o 
   0  -2   8       24.81       24.27      1.03 o 
   1  -2   8       38.79       38.32      1.52 o 
   2  -2   8       80.81       83.21      2.93 o 
   3  -2   8        0.86        1.35      1.50 o 
   4  -2   8       35.92       35.75      1.79 o 
   5  -2   8       19.89       19.97      2.36 o 
  -7  -1   8        6.47        7.32      1.13 o 
  -6  -1   8       47.56       46.68      2.17 o 
  -5  -1   8       24.32       26.24      1.07 o 
  -4  -1   8      100.94      100.91      2.27 o 
  -3  -1   8       33.64       34.18      1.12 o 
  -2  -1   8      101.10       99.45      1.38 o 
  -1  -1   8      181.68      190.55      4.30 o 
   0  -1   8       20.56       20.63      1.06 o 
   1  -1   8       47.14       47.88      1.26 o 
   2  -1   8       39.28       40.08      1.53 o 
   3  -1   8      165.89      159.23      3.75 o 
   4  -1   8       87.88       89.00      7.28 o 
   5  -1   8       14.69       12.03      2.49 o 
  -7   0   8       27.66       28.69      1.65 o 
  -6   0   8      110.09      115.34      3.23 o 
  -5   0   8       59.59       62.38      1.95 o 
  -4   0   8       27.17       26.83      0.88 o 
  -3   0   8        1.01        1.76      0.82 o 
  -2   0   8       83.94       95.89      1.87 o 
  -1   0   8       99.96       99.30      1.91 o 
   0   0   8       37.60       34.64      1.10 o 
   1   0   8      189.74      200.43      5.07 o 
   2   0   8       29.59       29.17      1.40 o 
   3   0   8       89.72       94.72      3.67 o 
   4   0   8       21.29       20.55      3.18 o 
  -7   1   8      122.82      112.62      3.39 o 
  -6   1   8      221.51      231.56      6.98 o 
  -5   1   8       36.45       34.86      1.28 o 
  -4   1   8        0.33        1.66      0.85 o 
  -3   1   8        0.01        0.89      0.84 o 
  -2   1   8      127.54      123.85      2.74 o 
  -1   1   8      273.31      266.91      5.65 o 
   0   1   8      373.94      376.56      6.98 o 
   1   1   8       63.56       65.47      1.37 o 
   2   1   8        0.63        0.93      1.39 o 
   3   1   8       27.57       29.76      1.86 o 
   4   1   8       31.94       30.88      2.89 o 
  -8   2   8       50.37       46.11      2.55 o 
  -7   2   8       20.94       22.57      1.10 o 
  -6   2   8       42.81       42.35      1.35 o 
  -5   2   8      206.67      220.15      3.98 o 
  -4   2   8      120.88      126.45      4.51 o 
  -3   2   8       13.82       15.65      0.88 o 
  -2   2   8       30.56       29.55      0.96 o 
  -1   2   8      145.10      145.18      3.09 o 
   0   2   8        3.15        3.44      1.10 o 
   1   2   8       25.75       25.84      1.38 o 
   2   2   8       12.61       13.75      1.83 o 
   3   2   8       26.20       26.59      3.83 o 
  -7   3   8       20.79       22.00      1.10 o 
  -6   3   8        0.47        1.12      1.01 o 
  -5   3   8        0.98        1.03      1.00 o 
  -4   3   8       33.80       37.53      1.14 o 
  -3   3   8       87.82       95.21      1.13 o 
  -2   3   8      252.34      258.61      3.46 o 
  -1   3   8      238.12      242.55      7.87 o 
   0   3   8       11.40       11.82      1.42 o 
   1   3   8        2.54        2.55      1.61 o 
   2   3   8        5.76        7.81      1.75 o 
  -7   4   8       91.12       88.51      2.74 o 
  -6   4   8        4.07        3.89      1.21 o 
  -5   4   8        0.69        2.10      1.15 o 
  -4   4   8       11.01       13.22      1.11 o 
  -3   4   8       19.12       19.62      1.17 o 
  -2   4   8       46.01       43.45      1.14 o 
  -1   4   8        4.03        4.47      1.21 o 
   0   4   8      112.76      109.51      1.76 o 
   1   4   8       88.48       82.90      1.85 o 
   2   4   8       19.46       16.36      2.62 o 
  -6   5   8        2.01        2.84      1.13 o 
  -5   5   8       11.68       10.65      1.14 o 
  -4   5   8      102.33      102.01      3.62 o 
  -3   5   8       62.95       68.68      1.81 o 
  -2   5   8        4.83        6.07      1.25 o 
  -1   5   8        8.56        9.54      2.27 o 
   0   5   8       93.40       85.49      1.83 o 
  -5   6   8       67.52       61.13      2.67 o 
  -4   6   8        1.16        0.86      1.24 o 
  -3   6   8        8.30        8.09      1.26 o 
  -2   6   8       75.02       71.68      1.58 o 
  -2  -6   9       29.28       24.09      1.32 o 
  -1  -6   9       37.49       39.01      2.23 o 
   0  -6   9       12.81       11.45      1.28 o 
   1  -6   9        4.66        3.67      1.39 o 
   2  -6   9        4.26        6.05      1.69 o 
  -4  -5   9        7.17        6.53      1.19 o 
  -3  -5   9        8.22        8.58      1.21 o 
  -2  -5   9       17.37       17.12      1.16 o 
  -1  -5   9        5.88        7.71      1.14 o 
   0  -5   9       27.75       25.16      1.24 o 
   1  -5   9       32.19       31.14      1.88 o 
   2  -5   9       41.93       41.90      1.57 o 
   3  -5   9       52.75       54.71      1.68 o 
  -5  -4   9        0.06        1.11      1.20 o 
  -4  -4   9       45.40       41.66      1.98 o 
  -3  -4   9       93.19       89.75      4.13 o 
  -2  -4   9       23.13       30.14      1.61 o 
  -1  -4   9        0.01        1.44      1.04 o 
   0  -4   9       11.56       13.64      1.14 o 
   1  -4   9        3.88        2.69      1.33 o 
   2  -4   9       35.81       36.54      1.49 o 
   3  -4   9       20.95       21.06      1.51 o 
   4  -4   9      109.79       83.13      1.91 o 
  -5  -3   9        1.80        1.95      1.11 o 
  -4  -3   9        7.53        6.60      1.00 o 
  -3  -3   9        1.02        1.56      1.00 o 
  -2  -3   9       13.52       14.04      1.02 o 
  -1  -3   9      123.97      122.49      4.24 o 
   0  -3   9       89.73       95.91      4.34 o 
   1  -3   9       69.31       74.06      2.92 o 
   2  -3   9       12.89       14.39      1.59 o 
   3  -3   9       32.05       30.92      1.55 o 
   4  -3   9       17.90       16.31      2.05 o 
  -6  -2   9        3.09        2.22      1.12 o 
  -5  -2   9      107.66      107.38      1.72 o 
  -4  -2   9       54.70       57.45      1.71 o 
  -3  -2   9       70.74       68.36      1.70 o 
  -2  -2   9        9.33       10.56      0.98 o 
  -1  -2   9       79.20       81.77      2.67 o 
   0  -2   9        0.69        1.56      1.04 o 
   1  -2   9       26.08       25.59      1.53 o 
   2  -2   9      163.88      176.24      5.16 o 
   3  -2   9       82.23       87.28      3.77 o 
   4  -2   9        0.23        0.81      1.92 o 
  -7  -1   9        3.75        3.04      2.42 o 
  -6  -1   9       19.48       16.17      1.08 o 
  -5  -1   9       12.36       12.70      1.17 o 
  -4  -1   9       19.18       22.44      0.98 o 
  -3  -1   9      359.35      358.05     13.69 o 
  -2  -1   9       14.57       18.07      0.96 o 
  -1  -1   9        3.44        5.01      0.98 o 
   0  -1   9      167.86      176.56      2.10 o 
   1  -1   9       24.13       26.15      1.45 o 
   2  -1   9        7.25        8.72      1.59 o 
   3  -1   9        5.99        7.64      1.90 o 
   4  -1   9       25.43       18.89      2.24 o 
  -7   0   9       19.85       17.38      1.43 o 
  -6   0   9       96.18       99.02      3.37 o 
  -5   0   9       39.99       43.12      1.45 o 
  -4   0   9       36.33       39.02      1.01 o 
  -3   0   9        1.33        1.34      0.91 o 
  -2   0   9       95.30      101.28      2.59 o 
  -1   0   9       97.34      101.38      3.29 o 
   0   0   9      170.92      181.60      3.80 o 
   1   0   9       15.34       19.76      1.28 o 
   2   0   9        0.20        1.16      1.52 o 
   3   0   9        7.89        7.51      2.19 o 
  -7   1   9       60.39       58.68      1.24 o 
  -6   1   9       38.89       40.44      1.13 o 
  -5   1   9      190.92      203.83      6.15 o 
  -4   1   9       80.93       82.91      3.52 o 
  -3   1   9        1.13        1.14      0.94 o 
  -2   1   9        3.21        5.73      0.94 o 
  -1   1   9       19.98       20.32      1.06 o 
   0   1   9       13.20       13.89      1.20 o 
   1   1   9        8.04        8.79      1.35 o 
   2   1   9       18.22       18.50      1.71 o 
   3   1   9       24.02       25.88      4.15 o 
  -7   2   9       23.33       20.03      1.16 o 
  -6   2   9        0.10        0.81      1.09 o 
  -5   2   9        7.38        7.41      0.99 o 
  -4   2   9       38.56       41.08      1.06 o 
  -3   2   9      143.73      147.82      2.74 o 
  -2   2   9      211.14      207.10      2.67 o 
  -1   2   9      170.04      162.34      1.84 o 
   0   2   9        2.76        3.95      1.24 o 
   1   2   9        0.02        0.31      1.47 o 
   2   2   9        5.08        3.74      2.03 o 
  -7   3   9       22.83       19.70      1.20 o 
  -6   3   9        4.76        6.80      1.12 o 
  -5   3   9        2.06        2.89      1.02 o 
  -4   3   9       91.41      101.04      2.01 o 
  -3   3   9       91.51       89.56      1.99 o 
  -2   3   9        2.11        3.93      1.11 o 
  -1   3   9       59.26       56.83      1.28 o 
   0   3   9       76.74       77.32      1.75 o 
   1   3   9        8.26        8.49      1.81 o 
  -6   4   9       99.22       97.23      1.62 o 
  -5   4   9        3.41        2.61      1.23 o 
  -4   4   9      166.45      165.51      4.51 o 
  -3   4   9        3.39        3.74      1.40 o 
  -2   4   9       65.80       64.05      1.35 o 
  -1   4   9       38.56       36.96      1.46 o 
   0   4   9        3.78        3.88      1.85 o 
  -5   5   9        0.17        0.74      1.23 o 
  -4   5   9        0.11        0.60      1.22 o 
  -3   5   9       69.25       64.36      2.06 o 
  -2   5   9       33.05       32.26      1.50 o 
  -1   5   9       16.80       16.75      1.96 o 
  -2  -5  10       16.99       16.34      1.26 o 
  -1  -5  10        3.04        3.18      1.25 o 
   0  -5  10       16.79       17.68      1.45 o 
   1  -5  10        6.82        7.62      1.57 o 
   2  -5  10        2.36        1.38      1.65 o 
  -4  -4  10        0.52        1.37      1.24 o 
  -3  -4  10       13.38       12.92      1.23 o 
  -2  -4  10       57.54       58.71      3.47 o 
  -1  -4  10       76.84       74.45      2.52 o 
   0  -4  10       94.60       97.36      1.53 o 
   1  -4  10        5.26        4.82      1.50 o 
   2  -4  10       11.34       12.29      1.59 o 
  -5  -3  10       68.61       57.20      3.24 o 
  -4  -3  10       22.10       18.55      1.27 o 
  -3  -3  10      114.97      117.16      4.60 o 
  -2  -3  10       63.36       64.46      2.76 o 
  -1  -3  10        1.68        2.44      1.09 o 
   0  -3  10        6.53        8.81      1.23 o 
   1  -3  10       23.33       25.64      1.57 o 
   2  -3  10       24.86       24.57      1.58 o 
   3  -3  10        0.30        0.13      1.80 o 
  -5  -2  10        9.33        7.75      1.11 o 
  -4  -2  10      226.94      215.88      7.75 o 
  -3  -2  10       72.30       68.44      2.95 o 
  -2  -2  10       17.91       18.64      1.08 o 
  -1  -2  10        6.12        7.11      1.08 o 
   0  -2  10       33.77       35.86      1.26 o 
   1  -2  10        2.43        4.52      1.61 o 
   2  -2  10        1.01        1.49      1.75 o 
   3  -2  10       37.98       37.00      5.64 o 
  -6  -1  10        0.22        1.16      1.20 o 
  -5  -1  10       39.56       40.79      1.35 o 
  -4  -1  10       34.77       36.24      2.17 o 
  -3  -1  10       25.69       28.07      1.06 o 
  -2  -1  10      139.17      135.23      5.43 o 
  -1  -1  10        9.47        9.85      1.06 o 
   0  -1  10       71.20       74.60      2.37 o 
   1  -1  10        0.03        0.07      1.64 o 
   2  -1  10        9.58       11.57      1.87 o 
   3  -1  10       30.79       27.08      2.27 o 
  -6   0  10       35.51       33.05      1.37 o 
  -5   0  10      147.94      143.32      4.34 o 
  -4   0  10       13.62       12.43      1.07 o 
  -3   0  10        0.01        0.09      1.01 o 
  -2   0  10        0.33        1.20      1.10 o 
  -1   0  10       15.96       17.22      1.17 o 
   0   0  10        3.95        3.13      1.21 o 
   1   0  10      147.93      154.57      4.57 o 
   2   0  10       78.58       78.30      2.37 o 
  -6   1  10       14.56       14.36      1.17 o 
  -5   1  10        0.64        1.19      1.07 o 
  -4   1  10      131.09      132.17      3.00 o 
  -3   1  10      114.87      115.14      1.70 o 
  -2   1  10        5.03        5.77      1.12 o 
  -1   1  10        2.63        3.36      1.17 o 
   0   1  10        9.15        9.67      1.33 o 
   1   1  10       14.20       14.61      1.58 o 
   2   1  10        9.63        8.49      2.06 o 
  -6   2  10        0.02        0.04      1.13 o 
  -5   2  10       22.55       22.71      1.11 o 
  -4   2  10       57.02       58.95      1.62 o 
  -3   2  10        0.15        0.27      1.06 o 
  -2   2  10      116.46      115.71      3.91 o 
  -1   2  10       88.15       92.22      3.08 o 
   0   2  10       22.27       24.22      1.46 o 
   1   2  10        0.59        0.92      1.95 o 
  -6   3  10       88.91       79.08      1.90 o 
  -5   3  10        4.25        5.03      1.28 o 
  -4   3  10        0.59        1.28      1.14 o 
  -3   3  10       87.26       90.71      1.37 o 
  -2   3  10       33.36       31.52      1.30 o 
  -1   3  10        0.04        0.00      1.40 o 
   0   3  10       19.35       20.96      1.92 o 
  -5   4  10       62.60       63.34      3.61 o 
  -4   4  10        3.04        3.32      1.46 o 
  -3   4  10      126.76      119.65      3.97 o 
  -2   4  10        0.05        0.48      1.49 o 
  -1   4  10       22.72       26.29      2.85 o 
  -2  -4  11        5.78        5.12      1.30 o 
  -1  -4  11       10.35        9.68      1.34 o 
   0  -4  11       16.95       18.39      1.90 o 
  -3  -3  11        2.42        1.66      1.21 o 
  -2  -3  11        2.24        2.72      1.20 o 
  -1  -3  11        1.41        2.32      1.40 o 
   0  -3  11        1.03        1.25      1.53 o 
   1  -3  11        1.65        2.06      1.71 o 
  -4  -2  11        2.67        3.98      1.18 o 
  -3  -2  11       41.02       43.97      1.43 o 
  -2  -2  11       38.37       36.08      1.23 o 
  -1  -2  11        3.97        5.37      1.27 o 
   0  -2  11       22.62       21.33      1.44 o 
   1  -2  11       35.64       33.87      3.55 o 
  -5  -1  11       19.49       17.93      1.42 o 
  -4  -1  11        0.02       -0.36      1.34 o 
  -3  -1  11        4.82        5.79      1.18 o 
  -2  -1  11        8.24        7.07      1.21 o 
  -1  -1  11       63.60       61.96      1.49 o 
   0  -1  11       20.77       20.03      1.63 o 
   1  -1  11      265.84      226.86      7.65 o 
  -5   0  11       25.09       23.39      1.25 o 
  -4   0  11      103.14       95.52      3.66 o 
  -3   0  11       11.38       11.17      1.18 o 
  -2   0  11       17.47       17.49      1.22 o 
  -1   0  11       24.66       28.13      1.38 o 
   0   0  11        1.55        2.39      1.52 o 
   1   0  11        4.72        5.81      1.75 o 
  -5   1  11       44.69       41.76      1.99 o 
  -4   1  11       12.33       11.50      1.22 o 
  -3   1  11       93.07       88.38      2.33 o 
  -2   1  11       67.83       66.10      4.54 o 
  -1   1  11       15.55       14.17      1.38 o 
   0   1  11       14.74       14.24      1.61 o 
  -5   2  11        1.85        2.17      1.27 o 
  -4   2  11       84.58       77.25      3.14 o 
  -3   2  11       44.97       45.53      2.41 o 
  -2   2  11        3.86        4.85      1.27 o 
  -1   2  11        0.53        0.93      1.43 o 
  -3   3  11       30.09       25.23      1.65 o 
  -2  -1  12       11.32        9.56      1.55 o 
  -2   0  12       10.76       10.65      2.11 o 
                                                 
